# Supplementary material for: Investigating the potential of aggregated mobility indices for inferring public transport ridership changes
Source: PLoS One. 2024 Jan 5;19(1):e0296686. doi: 10.1371/journal.pone.0296686 (PMC10769062; doi:10.1371/journal.pone.0296686)
Supplement: S1 Table — (XLSX) [file pone.0296686.s003.xlsx]

## Sheet: 1 Sources
The data used in this study were retrieved from:
Ridership data	London	Transport for London	https://app.powerbi.com/view?r=eyJrIjoiMjZjMmQwYTktZjYxNS00MTIwLTg0ZjAtNWIwNGE0ODMzZGJhIiwidCI6IjFmYmQ2NWJmLTVkZWYtNGVlYS1hNjkyLWEwODljMjU1MzQ2YiIsImMiOjh9
	New York	MTA New York	https://data.ny.gov/Transportation/MTA-Daily-Ridership-Data-Beginning-2020/vxuj-8kew
	Santiago	DTPM	https://biblioteca.mtt.gob.cl/documento/857f8b86-fe10-4f86-aec3-65ecb746e76f
	Sidney	Transport for NSW	https://www.transport.nsw.gov.au/data-and-research/passenger-travel/train-patronage/train-patronage-monthly-figures
	Toronto	Toronto Transit Commission	https://www.apta.com/
	Bogota	Transmileno	https://storage.googleapis.com/validaciones_tmsa/ValidacionTroncal.html?
	Dallas	Dallas Area Rapid Transit	https://www.apta.com/
	Denver	Regional Trip District	https://www.apta.com/
	Salt Lake	Utah Transit Authority	https://www.apta.com/
	Chicago	Chicago Transit Authority	https://www.apta.com/
	Taipei	Metro Taipei	https://english.metro.taipei/cp.aspx?n=E6F97A6FF9935E98
	Hong Kong	MTR Hong Kong	https://www.mtr.com.hk/en/corporate/investor/patronage.php
AMIs	HMI	Google Covid-19 Community Mobility Reports	https://www.google.com/covid19/mobility/
	QI	Apple Mobility Trends	https://covid19.apple.com/mobility

## Sheet: 2 Monthly ridership
Ridership data per month
Date	London	New York	Santiago	Sidney	Toronto	Bogota	Dallas	Denver	Salt Lake	Chicago	Taipei	Hong Kong
Jan 2020	332265	291964	103184	57098.2	84274	51650.7	5517.9	8713.4	3869.1	36663.6	62341.8	116523
Feb 2020	314754	284619	86660.8	60289.5	79747.3	60244.7	5186.1	8268.4	3706.2	35328.9	53122.2	71405
Mar 2020	211518	154018	70813.4	45048.3	60902.5	39850.4	4253.4	5995.6	2617.8	23135.2	53320.2	84048
Apr 2020	36759.3	36454.1	21954.2	12186.7	12847.8	8334.24	2508	2899.2	1200.9	8118.3	45348	74543
May 2020	48022.5	47504.6	18050.3	18970.3	13665.2	12235.6	2714.1	3108.8	1224	9058	53173.5	97001
Jun 2020	75286.4	72719.1	15166.6	28094	18172.8	16341.2	2810.7	3494.6	1403.3	10286.8	55134.2	110061
Jul 2020	113161	98557.1	18775.8	30981.2	21262.4	17797	2776.3	3416.7	1390.5	12863.5	60458.8	91097
Aug 2020	137594	107293	27354.3	29776.8	30691.9	17847.9	2757	3485.7	1551.4	12801.5	59933.6	78520
Sep 2020	160828	112659	39152.9	31752.3	32384	23684.1	2767.2	3411.4	1764.6	13149.9	60712.6	100948
Oct 2020	164574	121392	51580.4	33452.6	31523.7	27954.9	2888.1	3513.9	1768	13637.1	61473.6	113558
Nov 2020	145590	105060	57843.5	35210.2	29368.4	28815.5	2780.4	3031	1478.9	11308.8	62394.4	114346
Dec 2020	115000	106693	59803.4	32616.8	24584.4	32505.3	2749.3	3025.6	1547.2	11148.3	68237.8	92985
Jan 2021	87084.6	101567	52503.2	27921.4	23132.3	21845.8	2678.3	3076.1	1602.2	10785.7	59627.9	93236
Feb 2021	84193.2	92973.4	51748.6	36203.9	22960.9	27731	2045	2845	1605.2	10459.3	49903.9	91409
Mar 2021	124497	121513	56791.1	41930.8	29770.4	32783	3042	3436.6	1888.1	13595	63662.1	114487
Apr 2021	145501	123311	35383.8	40552.1	24365.2	23641.1	2904.5	3542.3	1798.7	13868.7	60228.4	111075
May 2021	180512	136883	48769.4	41956.8	25324.5	14822.8	2925.7	3740.3	1770.6	14922.4	33793.7	117755
Jun 2021	186352	156678	48001.3	34433.9	28970.7	21242.4	3090.4	4142.7	1846.3	16603.3	13119.9	118153
Jul 2021	195317	156392	64620	11096	33851.1	28560	3148.5	4479.6	1918.4	18592.6	19326.3	125666
Aug 2021	196123	151327	73163.1	9086.79	35696.9	33628.9	3288.8	4668.1	2192.5	19010.9	31909.5	127696
Sep 2021	221586	161993	74366.9	9899.73	38698.5	37500.2	3421.5	5025.4	2494.6	21047.1	37417.7	129596
Oct 2021	248154	186755	79749.9	19416.2	41107.8	39489.1	3920.5	4999.4	2371.4	20934.9	48391.4	124953
Nov 2021	244087	172911	82535	29474.8	43329.1	41712.4	3237.8	4549.4	2339.1	18944.6	53694.7	131602
Dec 2021	201933	170799	86009.3	28019.1	39236	43521.4	3267.3	4495.2	2133	17216.1	60044.6	136110
Jan 2022	212376	140981	71374.7	20612.5	29517.6	34306.3	2973.3	4256.4	2072.9	14336.7	49839.8	110197
Feb 2022	213112	159210	60136.5	27520.2	35875.3	40846.9	2397.6	4110.2	2541.3	16264.3	41907.4	62787
Mar 2022	260640	189393	95131.2	34533.3	46052.9	45179.3	3484.1	4863.1	2651.8	20521.6	57507	65250
Apr 2022	256440	189999	92631.5	34541.7	44445.1	39777.8	3581.1	4947.4	2480.6	19799.9	43166	91033
May 2022	273579	194020	97322.6	39831.6	49275.7	46062.6	3655.5	5059.2	2497.2	21178	33442.1	119645
Jun 2022	256591	199616	88249.9	40386.3	50580.3	41755.7	3614.9	5510.9	2701.9	21403.5	39433.4	121634
Jul 2022	269864	183263	84315.5	35678.8	48888.7	42482.4	3513	5199.7	2403.9	20905	47378	122877
Aug 2022	254740	190601	98718.1	39726.8	49718.5	50349	3799.7	6346.7	2789	22291.3	50558.4	126912
Sep 2022	270997	207901	90927.2	39300.1	55366.7	49064.5	3881.9	5696.3	3080.8	23466.6	50032.7	126923
Oct 2022			93020.1	42059.5		44687.3					53451.8	131427
Values in 000's
Values of different cities are not comparable as the conditions of fare may be different per case study.

## Sheet: 3 Monthly_indices
	London			New York			Santiago		Sidney			Toronto			Bogota		Dallas			Denver			Salt Lake			Chicago			Taipei		Hong Kong
Date	london_QMI	london_HMI	london_RRC	new_york_QMI	new_york_HMI	new_york_RRC	santiago_HMI	santiago_RRC	syd_QMI	syd_HMI	syd_RRC	to_QMI	to_HMI	to_RRC	bog_HMI	bog_RRC	dll_QMI	dll_HMI	dll_RRC	denver_QMI	denver_HMI	denver_RRC	slc_QMI	slc_HMI	slc_RRC	chkg_QMI	chkg_HMI	chkg_RRC	tai_QMI	tai_RRC	hk_HMI	hk_RRC
Feb 2020	7.13084	-3.73333	-5.08114	5.43223	-2.13333		-4.8	-9.21686	18.5171	9.73333	12.8711	1.11048	-1.53333	1.1547	7.13333	24.6828	5.44312	1.2	0.468694	3.83826	1.26667	1.43726	1.00405	2.13333	2.39591	9.63407	1.53333	3.00509	-5.40986	-8.91218	-30.6	-34.4941
Mar 2020	-44.2964	-36.3226	-40.3161	-46.593	-41.8065	-49.6399	-24.0968	-31.4821	-32.0813	-30	-21.1038	-41.772	-35.3548	-27.7328	-29.4194	-22.8463	-25.2692	-20.7419	-22.9163	-33.7596	-36.4516	-31.191	-35.9354	-28.1935	-32.3409	-37.5623	-29.871	-36.8987	-29.4324	-14.4713	-28.9355	-27.87
Apr 2020	-87.6811	-77.8	-92.2733	-85.937	-79.2333	-91.6914	-61.9	-78.7044	-77.9185	-77.4333	-77.9452	-81.7794	-71.9667	-84.2466	-77.6667	-83.3264	-56.8844	-42.6667	-53.0329	-69.1824	-72.5667	-65.618	-68.9331	-59.8667	-67.9272	-77.2048	-60.3	-77.1192	-47.3593	-24.8344	-34.8333	-33.8948
May 2020	-79.9184	-70.3226	-97.245	-80.2232	-74.0968	-89.1057	-66.5161	-82.2382	-66.0374	-68.129	-66.776	-73.4442	-62.5484	-83.7848	-62.7742	-76.3108	-42.4513	-34.6129	-50.8128	-57.8939	-64.129	-64.3216	-57.1572	-53.2903	-68.3647	-71.4123	-51.7419	-75.2943	-38.0797	-14.7066	-24.7742	-16.7538
Jun 2020	-66.9583	-62.6	-80.2623	-67.1636	-65.9	-83.045	-69.5	-84.9021	-49.1512	-55.6667	-49.157	-59.2963	-54.2667	-77.7173	-53.8333	-67.3075	-33.2042	-31.0667	-47.3642	-44.6205	-53.2333	-58.5571	-46.6782	-46.6	-62.5216	-58.0367	-42.7333	-71.0075	-27.7906	-8.6135	-18.7667	-2.39721
Jul 2020	-48.8717	-55.7419	-66.0882	-55.0799	-60.6452	-77.8212	-66.6129	-82.179	-43.5439	-52.6129	-45.7405	-50.1059	-51.7419	-74.7699	-55.0645	-65.5435	-36.0978	-33.1613	-49.6856	-41.9097	-48	-60.788	-45.3134	-43.6129	-64.0614	-51.9935	-40.7742	-64.9148	-17.061	-3.0205	-28.4839	-21.8206
Aug 2020	-34.5575	-52.3548	-59.0047	-47.8922	-58.0323	-74.984	-54.9677	-73.1051	-48.7696	-55.5484	-47.8498	-40.4638	-47.2581	-63.5808	-55.0645	-65.4449	-33.0927	-29.6129	-50.0353	-38.2397	-44.7097	-59.9961	-32.9796	-39.5484	-59.9028	-50.8798	-40.3548	-65.0839	-16.7124	-3.86296	-32.871	-32.6142
Sep 2020	-26.4947	-46.6667	-49.6025	-45.3971	-54.3667	-69.4179	-46.1333	-62.3124	-42.6666	-49.8333	-42.5363	-38.4258	-47	-60.2921	-41.0333	-52.6171	-32.1411	-29.7667	-48.1788	-37.9124	-43.4333	-59.5438	-30.9802	-40.3333	-52.8722	-50.1515	-42.0333	-62.9381	-19.5858	0.632755	-20.8667	-10.4787
Oct 2020	-33.3548	-49.0323	-50.428	-45.1718	-53.0645	-61.1218	-32.3226	-50.0782	-39.455	-46.4516	-41.4122	-50.3867	-50.129	-62.5938	-24.3226	-45.8771	-32.8179	-29.7419	-47.6594	-40.6139	-41.7097	-59.6725	-39.2177	-40.6452	-54.3046	-51.5866	-41.5806	-62.8048	-23.3622	-1.39268	-15.1935	-2.54456
Nov 2020	-55.2097	-57.2667	-60.1645	-50.3672	-55.3667	-63.1595	-29.2667	-40.9381	-34.1849	-42.6667	-36.2784	-54.2832	-53.1	-63.9897	-17.6	-42.3512	-38.9886	-35.0333	-47.9316	-51.1361	-47.7667	-64.055	-51.0648	-47.5667	-60.5025	-62.349	-48.6	-68.1271	-21.3044	3.42036	-14.1333	1.40276
Dec 2020	-51.7924	-58.9355	-61.2942	-53.5829	-58.7742	-65.7959	-28.4194	-45.6378	-37.1576	-47.3226	-42.876	-63.7133	-61.3226	-70.828	-12.3871	-37.0671	-43.4514	-36.8387	-50.1749	-55.1747	-48.129	-65.2765	-53.5244	-47.2903	-60.0114	-67.1979	-50.5161	-69.593	-18.875	9.45748	-25.3871	-20.2003
Jan 2021	-69.4453	-70.871	-75.2976	-54.1183	-61.4516	-66.551	-38.3548	-51.3413	-34.1623	-53.9677	-51.0992	-68.0095	-66.9677	-72.5511	-39.7097	-57.7046	-44.8994	-39.0323	-51.4616	-50.2401	-51.5806	-64.6969	-44.9572	-47.5484	-58.5899	-64.6507	-53.5806	-70.582	-25.8383	-4.35337	-25.7097	-19.9849
Feb 2021	-63.042	-67.1786	-71.9019	-49.6835	-59.8571	-65.7495	-31	-44.9522	-22.1461	-38.9643	-29.8001	-64.8172	-66.1429	-69.8353	-17.5	-40.558	-45.9831	-42.2143	-58.968	-48.5516	-49.1071	-63.8508	-41.9143	-41.9286	-54.0672	-56.6148	-51.8571	-68.4157	-24.5463	-11.3745	-21.2857	-13.1478
Mar 2021	-51.1756	-60.6452	-63.5036	-39.9815	-54.4194	-60.6186	-35.2258	-49.552	-22.2249	-36.3871	-26.5637	-54.2971	-59.4194	-64.6743	-8.51613	-36.5293	-34.1929	-27.1613	-44.8703	-42.0671	-42.7742	-60.5596	-35.3117	-35.2903	-51.2005	-46.2044	-43.3226	-62.9196	-18.2533	2.11779	-14.0645	-1.74729
Apr 2021	-30.7223	-53.3667	-56.3222	-29.8799	-51.4	-57.4111	-47.5667	-66.2764	-15.997	-32.9333	-26.6108	-58.5835	-63	-70.1244	-23.4667	-52.7031	-33.5492	-26.0333	-45.6076	-35.3635	-34.0667	-57.9914	-32.398	-32.8333	-51.9615	-37.0862	-39.0667	-60.9122	-17.1537	-0.169798	-10.8	-1.49799
May 2021	-13.7675	-46.7097	-46.6875	-16.2994	-45.7742	-53.8665	-30.0323	-53.3028	-20.8908	-32.2581	-26.5181	-49.0658	-58.5484	-69.9498	-15.0968	-71.3019	-28.3184	-25.9032	-46.978	-26.1104	-26.2903	-57.0742	-23.4054	-24	-54.2374	-20.1337	-32.6452	-59.2991	-54.31	-45.7928	-6.6129	1.0573
Jun 2021	5.96565	-43.5333	-42.586	8.95835	-40.0333	-49.3962	-31.9333	-53.2014	-34.2902	-46	-37.6833	-35.1155	-54.1667	-64.4773	-0.8	-57.5021	-20.9647	-24.3333	-42.1263	-10.1846	-20.1333	-50.8712	-10.4471	-19.0333	-50.6903	3.74793	-28.9667	-53.205	-83.2318	-78.2534	-7.1	4.77883
Jul 2021	14.3449	-42.0323	-42.5856	15.2449	-39.2258	-49.779	-17.5806	-38.332	-73.8852	-81.2903	-80.5668	-17.6485	-49.5806	-59.8321	8.25806	-44.7056	-20.4212	-22.8387	-42.9402	-4.58866	-16.2258	-48.5895	-9.13206	-17.129	-50.4174	21.4714	-25.129	-49.2887	-76.7435	-68.9994	-5.96774	7.84652
Aug 2021	25.2104	-41.2581	-43.003	15.384	-40.0323	-50.3505	-9.93548	-27.945	-76.2382	-83.5161	-84.0857	-1.78481	-45.5161	-57.6419	16.6452	-34.8916	-16.512	-22.9032	-40.3976	1.55436	-18.2903	-46.4262	15.2754	-16.4839	-43.3331	28.5153	-24.8065	-48.1478	-60.979	-48.8152	-3.54839	9.58866
Sep 2021	41.6799	-34.0333	-31.6311	31.1924	-34.9667	-43.9257	-9.56667	-26.9946	-73.2789	-81.8667	-82.084	10.6266	-43.4	-52.5495	20.6333	-24.9764	-12.1408	-23.8667	-35.9258	6.90223	-17.4	-40.4031	19.4922	-15.5	-33.3759	38.4122	-23.5667	-40.6805	-48.683	-37.9791	-1.13333	14.9266
Oct 2021	45.4292	-32.6129	-27.3051	30.697	-30.4839	-38.3961	-1.3871	-19.3457	-49.0039	-66.4839	-65.9951	6.96857	-40.6774	-51.2213	28.6774	-23.5458	-2.18995	-18.3871	-28.9494	4.44295	-16.9032	-42.624	10.6581	-16.5806	-38.7093	31.7637	-24.4194	-42.9	-30.9805	-22.3773	-5.70968	7.23462
Nov 2021	44.2493	-31.6	-25.9328	23.927	-30.8667	-39.8663	1.6	-17.5123	-32.3123	-52.7	-46.658	4.38504	-40.9667	-46.8716	37.1333	-16.5495	-9.79379	-22.7333	-39.3659	-8.48106	-22.6	-46.0481	4.70385	-21.1333	-37.5289	11.5597	-29.8667	-46.6062	-28.3167	-10.9995	0.766667	16.7055
Dec 2021	19.7591	-43.7419	-39.7793	15.7576	-34.3226	-44.8668	6.87097	-17.8333	-24.0153	-52.5161	-50.9282	-6.67435	-47.7097	-53.4423	33.3548	-15.7389	-11.0589	-22.9677	-40.7873	-13.139	-25.5806	-48.4105	2.27206	-25	-44.8709	-1.85243	-35.129	-53.0431	-23.6973	-3.68491	1.25806	16.8096
Jan 2022	16.962	-44.3226	-38.3238	-5.50885	-46.4839	-53.849	-8	-29.4083	-32.5711	-63.1935	-63.8998	-24.3379	-59.0323	-64.9743	6.25806	-33.5802	-13.3563	-29.8065	-46.1154	-10.2861	-36.6452	-51.1511	8.12759	-31.3226	-46.4242	-13.5308	-45.0645	-60.8966	-35.1806	-20.054	-8.06452	-5.42897
Feb 2022	45.0265	-35.0357	-28.8979	18.7112	-38.8929	-44.8793	-8.96429	-34.6649	-5.10877	-51.0357	-46.6378	-0.802282	-50.5	-52.8691	38.1071	-12.4438	-11.1569	-31.1429	-51.8932	-0.657765	-28.7857	-47.7749	37.8353	-21.9286	-27.2807	6.78478	-39	-50.8862	-39.8955	-25.5758	-31	-40.343
Mar 2022	58.9213	-33.2903	-25.096	30.1778	-37.0323	-39.3731	7.06452	-10.5374	-4.31591	-45.3548	-39.5195	18.8806	-46.6452	-45.3534	30.0968	-12.5292	3.21167	-28.3226	-36.8582	7.90547	-26.4839	-44.1883	37.4648	-22.4516	-31.4621	29.0074	-35.2258	-44.0273	-25.5091	-7.75533	-36.2903	-44.0025
Apr 2022	52.7383	-33.2667	-27.341	37.1224	-34	-38.6953	9.63333	-8.16423	-4.12345	-37.7333	-37.4882	21.3797	-42.8667	-45.5032	23.8333	-20.4197	5.59722	-27.1667	-32.937	11.1552	-22.2333	-41.3281	35.9452	-19.8667	-33.7498	34.4182	-32.9333	-44.1956	-38.8108	-28.4511	-19.8333	-19.2714
May 2022		-27.7419	-20.6271		-31.5484	-37.4569	12.5806	-6.9459		-32.2903	-30.2401		-35.2581	-41.5292	35.8065	-10.8191		-25.8387	-33.752		-17.1935	-41.9377		-17.6129	-35.4579		-27.2903	-42.237		-46.3569	-11.2258	2.6793
Jun 2022		-28.6667	-22.1698		-28.4667	-36.4492	6.66667	-13.3542		-24.9333	-26.911		-27.5333	-37.9805	31.6	-16.4628		-26	-32.304		-13.3333	-34.6455		-15.1	-27.8395		-24.0333	-39.676		-34.6381	-9.26667	7.8658
Jul 2022		-25.9032	-20.7499		-31.2581	-40.9289	5.93548	-16.8546		-36.1935	-37.5133		-26.1613	-41.9884	40.9677	-17.7506		-26.7419	-36.3345		-14.0323	-40.3252		-19.129	-37.8693		-24.0968	-42.9816		-24.0029	-11.8065	5.453
Aug 2022		-30.0968	-28.0116		-30.7419	-41.56	17.2903	-6.92514		-30.6452	-30.4237		-25.0968	-41.0037	54.871	-2.52023		-25.3548	-31.1387		-12.3548	-27.1616		-15.4839	-27.9161		-23.5806	-39.2005		-18.9014	-10.0645	8.91584
Sep 2022		-24.9667	-18.3734		-26.7667	-34.6907	14.4333	-11.1418		-26.4333	-28.8767		-20.3667	-32.1116	59.1	-1.84058		-23.7333	-27.3039		-10.2333	-32.4468		-13.2333	-17.7201		-22.4667	-33.8613		-17.0695	-7.1	12.5561
Oct 2022		-22	-10.7253		-26.6	-34.1844	17.8	-5.73999		-25.6667			-21.5333		57.2667			-16.5333			-7.6			-14.9333			-22.8667				-6.33333
MAX	58.9213	-3.73333	-5.08114	37.1224	-2.13333	-34.1844	17.8	-5.73999	18.5171	9.73333	12.8711	21.3797	-1.53333	1.1547	59.1	24.6828	5.59722	1.2	0.468694	11.1552	1.26667	1.43726	37.8353	2.13333	2.39591	38.4122	1.53333	3.00509	-5.40986	9.45748	1.25806	16.8096
MIN	-87.6811	-77.8	-97.245	-85.937	-79.2333	-91.6914	-69.5	-84.9021	-77.9185	-83.5161	-84.0857	-81.7794	-71.9667	-84.2466	-77.6667	-83.3264	-56.8844	-42.6667	-58.968	-69.1824	-72.5667	-65.618	-68.9331	-59.8667	-68.3647	-77.2048	-60.3	-77.1192	-83.2318	-78.2534	-36.2903	-44.0025

## Sheet: 4 Daily_values
		Santiago				London				New York
	date	HMI	RRC	Transactions	HMI	RRC	QI	QMI	Transactions	HMI	RRC	QI	QMI	Transactions
	2020-01-01			670471					3926778
	2020-01-02			3795466					7420342
	2020-01-03			4054150					7892650
	2020-01-04			2134394					6451540
	2020-01-05			1305758					4611203
	2020-01-06			4274888					8852350
	2020-01-07			4198091					9342666
	2020-01-08			4221406					9531788
	2020-01-09			4199590					9680233
	2020-01-10			4209681					9963904
	2020-01-11			2150621					7022668
	2020-01-12			1229097					4851298
	2020-01-13			4114455			0		9611127			0
	2020-01-14			4083883			5.14		9829214			-7.57
	2020-01-15			4139495			7.06		10094050			-5
	2020-01-16			4119096			6.08		10127355			-3.87
	2020-01-17			4155644			15.13		10263130			7.55
	2020-01-18			2108304			26.63		7555427			1.04
	2020-01-19			1238280			4.37		5240178			-6.81
	2020-01-20			4065459			3.68		9860183			-12.32
	2020-01-21			4011201			9.45		10169280			-5.01
	2020-01-22			4011599			12.85		10168142			-1.4
	2020-01-23			4008607			11.52		10262421			1.84
	2020-01-24			4029239			20.06		10373870			14.49
	2020-01-25			2038587			30.78		7632796			4.91
	2020-01-26			1230690			5.11		5231923			-14.26
	2020-01-27			3882198			3.7		9772815			-8.14
	2020-01-28			3859586			5.84		10224399			-7.9
	2020-01-29			3842973			10.18		10281623			-6.69
	2020-01-30			3848515			11.72		10223194			-1.48
	2020-01-31			3953043			24.67		10521914			11.06
	2020-02-01			2086946			29.92		7547274			9.28
	2020-02-02			1248536			11.18		5168176			-16.82
	2020-02-03			3741243			4.18		9801015			-8.94
	2020-02-04			3704923			7.19		10140984			-7.12
	2020-02-05			3701092			11.08		10247897			-5.89
	2020-02-06			3649834			11.71		10349358			-2.09
	2020-02-07			3644045			20.48		10436395			11.84
	2020-02-08			1931773			34.34		7629701			17.34
	2020-02-09			1148764			3.13		4175754			-10.35
	2020-02-10			3511216			6.62		9820290			-8.01
	2020-02-11			3474100			9.07		10185004			-4.03
	2020-02-12			3464366			11.2		10224323			-1.98
	2020-02-13			3472561			10.18		10207598			3.76
	2020-02-14			3553836			23.91		10352465			19.06
	2020-02-15	-7	-11.9803	1855723	-10	-11.4925	31.79	1.43935	6679900	-1		13.64	7.88323
	2020-02-16	-3	-6.43998	1158535	-9	-10.0657	16.64	10.9695	4647964	1		-4.2	11.5223
	2020-02-17	-8	-14.6896	3468260	-3	-6.23606	23.55	19.1647	9163376	-25		0.91	10.2872
	2020-02-18	-8	-14.1877	3442103	-4	-8.05902	22.11	15.3723	9323720	-5		-0.21	7.78114
	2020-02-19	-8	-13.7058	3461778	-5	-8.32349	25.12	13.5596	9321798	-1		2.92	7.63984
	2020-02-20	-8	-13.4739	3468492	-6	-9.42301	24.27	11.4329	9259861	-1		4.56	6.33544
	2020-02-21	-11	-13.6732	3499818	-5	-7.53307	33.95	11.5692	9490001	-4		16.02	4.7619
	2020-02-22	-7	-10.8526	1879499	-2	-4.23538	41.61	8.99784	7227618	5		17.24	11.5824
	2020-02-23	-5	-8.05101	1138586	1	-2.62528	11.26	5.85101	5032497	1		-12.48	2.38594
	2020-02-24	-6	-10.1151	3654233	-3	-2.57074	7.64	3.81944	9521581	1		-8.45	-0.0873649
	2020-02-25	-3	-7.89631	3694464	0	-0.110384	9.44	3.40136	10129790	-1		-7.73	-0.561191
	2020-02-26	-2	-7.38346	3715404	-2	0.22006	10.17	-0.00907606	10190518	-1		-5.1	-0.692623
	2020-02-27	-1	-5.97088	3769258	-1	-0.635124	11.27	-0.224175	10158264	0		-2.35	-0.550908
	2020-02-28	-1	-2.28822	3961382	-2	-1.14141	22.41	1.95735	10145986	0		15.02	3.63933
	2020-02-29	6	2.45505	2160064	-5	-3.98594	29.48	-0.33867	7246444	-1		15.2	9.55687
	2020-03-01	10	6.97484	1324648	5	2.93117	9.14	3.83408	5319664	-3	-8.06709	-13.35	1.26862	3289965
	2020-03-02	3	3.00886	4187783	-3	-1.06149	2.74	-0.906636	9669078	-3	-2.98441	-7.25	1.41968	6353015
	2020-03-03	5	5.7949	4243646	-4	-1.75947	5.44	-0.377929	9962556	-1	-0.232477	-5.89	1.32743	6436403
	2020-03-04	8	5.89982	4248276	-4	-1.97893	6.93	-2.94972	9966922	-3	0.0898091	-0.95	3.52608	6085709
	2020-03-05	8	6.22947	4258322	-6	-4.34698	6.97	-4.07999	9778794	-2	0.046925	0.82	2.5709	6252753
	2020-03-06	5	1.51901	4115733	-3	-1.24448	18.77	-1.07446	10135407	-4	-5.54123	8.88	-1.83777	6267047
	2020-03-07	6	5.76829	2229917	-4	-4.56455	27.78	-1.64717	7202775	-2	-8.82417	14.58	8.86269	3885137
	2020-03-08	21	6.68177	1321019	-4	-4.25301	0.86	-4.04338	4948373	-4	-11.9019	-14.25	0.244413	3214256
	2020-03-09	8	4.93231	4265980	-6	-3.61266	-1.95	-5.43017	9419756	-7	-9.47168	-7.62	0.687998	6035413
	2020-03-10	10	12.8054	4524852	-7	-6.92823	-0.53	-6.01852	9438393	-11	-11.3955	-14.71	-8.15886	5889018
	2020-03-11	11	1.001	4051755	-10	-7.95921	-5.67	-14.3856	9358838	-15	-14.5026	-18.07	-14.3142	5282622
	2020-03-12	9	8.07597	4332341	-13	-10.9708	-13.72	-22.6327	9101632	-20	-24.4703	-30.34	-29.5042	4911105
	2020-03-13	5	6.51638	4318334	-18	-16.7733	-10.05	-25.0791	8541666	-30	-36.5658	-33.48	-39.9964	4559196
	2020-03-14	3	4.04771	2193642	-22	-25.0002	-5.16	-27.0012	5660444	-35	-45.8814	-41.88	-44.6843	2731065
	2020-03-15	-5	-7.03032	1151225	-24	-29.023	-32.54	-35.8196	3668216	-42	-51.9054	-59.64	-52.6885	2233011
	2020-03-16	-17	-19.7717	3261648	-25	-27.0459	-42.05	-44.1069	7129665	-48	-60.3457	-63.36	-60.0633	3266155
	2020-03-17	-29	-36.2558	2556907	-37	-39.7674	-53.67	-56.2264	6108174	-55	-67.4404	-69.93	-67.4617	2833286
	2020-03-18	-35	-45.5233	2185386	-43	-47.2987	-59.68	-63.4053	5358748	-59	-70.4165	-72.67	-71.2981	2202680
	2020-03-19	-45	-55.5119	1783355	-47	-52.5013	-61.3	-65.2977	4855887	-63	-74.1146	-74.8	-74.291	2181812
	2020-03-20	-50	-57.9631	1704241	-51	-57.9468	-65.36	-71.1478	4315977	-64	-76.1712	-75.98	-78.155	2381725
	2020-03-21	-52	-65.7444	722213	-58	-68.9493	-71.99	-78.4406	2343485	-67	-79.9284	-81.45	-82.1795	1608618
	2020-03-22	-59	-74.7243	312984	-61	-73.4314	-74.1	-75.3591	1373112	-73	-83.0205	-85.25	-82.5768	1490423
	2020-03-23	-58	-69.8981	1223779	-63	-74.396	-75.56	-76.4275	2502236	-77	-87.0856	-84.67	-83.1167	1742399
	2020-03-24	-60	-71.3582	1148881	-72	-83.0407	-82.85	-83.7963	1719840	-73	-86.5016	-83.69	-82.1714	1391887
	2020-03-25	-60	-72.2885	1111676	-76	-85.575	-84.57	-85.9956	1466753	-75	-87.44	-84.76	-83.9228	1270432
	2020-03-26	-56	-70.8356	1169087	-77	-86.5102	-85.51	-87.0068	1379092	-75	-87.616	-84.09	-83.6258	1420460
	2020-03-27	-70	-82.2219	720751	-77	-86.3642	-85.95	-88.2975	1399461	-75	-88.0446	-82.95	-84.4831	1691317
	2020-03-28	-65	-81.322	393790	-78	-87.358	-86.4	-89.532	954130	-77	-89.2326	-86.7	-87.2575	1363093
	2020-03-29	-66	-82.8699	212118	-80	-87.9469	-86.7	-87.3466	622925	-78	-89.0451	-87.31	-85.0559	1257700
	2020-03-30	-68	-81.3708	757363	-79	-87.3502	-85.84	-86.3426	1236237	-77	-90.0759	-84.79	-83.1495	1541815
	2020-03-31	-64	-80.5101	781779	-79	-87.7721	-86.08	-86.8481	1240032	-78	-90.7514	-85.54	-84.2974	1495506
	2020-04-01	-64	-80.4649	783669	-80	-88.0942	-86.34	-87.6021	1210594	-78	-90.6536	-85.62	-84.8987	1335781
	2020-04-02	-65	-80.9206	764817	-80	-88.3794	-86.35	-87.76	1187999	-79	-91.1613	-86.2	-85.8804	1378386
	2020-04-03	-65	-79.7214	822125	-79	-87.7644	-86.64	-88.8722	1255758	-79	-91.2019	-86.16	-87.543	1816757
	2020-04-04	-59	-78.2947	457613	-77	-87.9765	-87.49	-90.371	907449	-77	-90.856	-87.28	-87.9137	1556378
	2020-04-05	-60	-79.6601	251865	-76	-87.6738	-87.17	-87.7937	637039	-78	-90.5572	-87.97	-85.9986	1588703
	2020-04-06	-65	-79.6199	828545	-79	-87.8358	-86.35	-86.8345	1188783	-79	-91.8918	-85.77	-84.4272	1718854
	2020-04-07	-63	-80.0901	798626	-78	-88.4717	-86.64	-87.3772	1169082	-80	-92.0823	-86.51	-85.3874	1705686
	2020-04-08	-64	-80.0098	801926	-79	-88.5988	-86.82	-88.0378	1159291	-81	-92.2189	-86.76	-86.0216	1210685
	2020-04-09	-63	-79.7931	810014	-78	-88.3131	-86.75	-88.1187	1194770	-81	-92.6348	-87.33	-87.0129	1403335
	2020-04-10	-79	-93.265	273049	-82	-91.7314	-87.3	-89.422	848620	-81	-92.7142	-86.66	-87.8961	1736075
	2020-04-11	-68	-86.6427	281612	-77	-88.8427	-87.9	-90.6866	842072	-78	-91.6729	-87.47	-88.0943	1609761
	2020-04-12	-70	-84.6427	190166	-78	-90.1613	-88.79	-89.335	508481	-78	-91.7579	-88.81	-86.9064	1411199
	2020-04-13	-63	-77.9552	896222	-85	-92.6871	-87.28	-87.7315	714677	-83	-93.387	-87.28	-86.0762	1670712
	2020-04-14	-62	-78.5037	862260	-78	-88.3656	-86.28	-87.037	1179844	-79	-92.1703	-85.87	-84.7507	1705155
	2020-04-15	-62	-78.0072	882262	-78	-88.5816	-86.09	-87.3752	1161036	-80	-92.3723	-86.69	-85.9167	1041059
	2020-04-16	-62	-78.4498	863861	-79	-88.6655	-86.38	-87.7869	1158751	-80	-92.3511	-86.76	-86.3905	1421223
	2020-04-17	-62	-76.8649	937932	-79	-88.3584	-86.83	-89.0305	1194792	-80	-92.13	-86.66	-87.8146	1754168
	2020-04-18	-56	-75.8585	508976	-77	-88.6921	-87.4	-90.3017	853438	-79	-91.7574	-88	-88.4937	1453253
	2020-04-19	-58	-79.2511	256930	-75	-90.8748	-86.42	-87.0802	471605	-76	-90.6773	-87.57	-85.3236	1451911
	2020-04-20	-61	-75.5682	993265	-77	-97.6819	-85.22	-85.7446	226548	-79	-92.0302	-85.5	-84.0778	1694252
	2020-04-21	-60	-76.3703	947833	-77	-97.9193	-85.3	-86.1111	211000	-81	-92.3168	-86.63	-85.4414	1665807
	2020-04-22	-60	-75.9696	964003	-77	-97.9765	-85.27	-86.631	205749	-80	-91.6492	-86.14	-85.245	1225481
	2020-04-23	-60	-76.1892	954483	-77	-97.9699	-85.15	-86.684	207540	-80	-91.745	-86.19	-85.6866	1415520
	2020-04-24	-62	-76.5689	949932	-75	-97.962	-85.43	-87.8644	209159	-81	-91.9191	-86.19	-87.4796	1700256
	2020-04-25	-56	-75.5395	515701	-74	-98.4509	-85.58	-88.9009	116913	-75	-90.4314	-86	-86.6109	1537187
	2020-04-26	-58	-78.5921	265090	-72	-98.4305	-84.79	-85.5294	81115	-79	-90.911	-87.96	-85.8124	1523787
	2020-04-27	-61	-75.424	999127	-76	-97.8748	-84.59	-85.137	207690	-79	-91.5745	-85.15	-83.6409	1430988
	2020-04-28	-59	-75.6109	978294	-80	-97.9782	-85.43	-86.2339	205028	-78	-91.0947	-84.12	-82.7218	1757547
	2020-04-29	-57	-74.4842	1023592	-77	-97.9375	-84.96	-86.3496	209720	-79	-91.3031	-84.84	-83.8493	1184799
	2020-04-30	-53	-72.7992	1090374	-78	-97.9498	-85.16	-86.693	209600	-80	-91.5202	-85.19	-84.799	1435169
	2020-05-01	-76	-93.1178	279016	-75	-97.9038	-84.38	-86.9898	215131	-78	-90.9982	-83.66	-85.0534	1715249
	2020-05-02	-53	-75.8107	509983	-71	-99.9312	-84.06	-87.7309	5195.47	-73	-89.4441	-83.81	-84.4332	1549965
	2020-05-03	-55	-76.4481	291639	-74	-98.4303	-83.79	-84.5781	81123	-74	-89.246	-84.5	-81.797	1531965
	2020-05-04	-57	-72.9253	1100709	-74	-97.7818	-82.62	-83.2369	216778	-77	-90.683	-82.21	-80.3211	1722466
	2020-05-05	-55	-73.701	1054904	-75	-97.8162	-82.43	-83.3995	221457	-77	-90.497	-82.29	-80.6173	1707085
	2020-05-06	-58	-75.7921	971124	-74	-97.7986	-82.51	-84.126	223841	-78	-90.7383	-83.14	-82.1282	1229924
	2020-05-07	-56	-75.1654	995523	-73	-97.7767	-82.33	-84.1553	227292	-76	-90.2606	-82.57	-82.0037	1502373
	2020-05-08	-57	-75.2013	1005378	-76	-98.7012	-82.22	-85.1907	133301	-78	-90.4247	-83.99	-85.3884	1660354
	2020-05-09	-64	-80.0958	419642	-70	-98.3585	-81.55	-85.799	123890	-75	-89.7351	-84.88	-85.3461	1497083
	2020-05-10	-63	-81.9216	223861	-75	-98.3891	-82.08	-82.9512	83256.2	-73	-88.7025	-85.71	-82.9725	1461047
	2020-05-11	-68	-79.9052	816947	-74	-97.6187			232721	-77	-90.519			1725173
	2020-05-12	-67	-80.2439	792456	-73	-97.6556			237744	-76	-89.9275			1683772
	2020-05-13	-66	-80.2256	793268	-74	-97.6347	-80.05	-81.8933	240504	-75	-89.709	-84.82	-80.6381	1258177
	2020-05-14	-64	-79.6123	817264	-74	-97.6014	-80.27	-82.3081	245218	-76	-89.6723	-87.04	-81.0855	1481092
	2020-05-15	-63	-79.3045	839027	-71	-97.5193	-79.19	-82.667	254595	-74	-89.3007	-81.87	-81.7672	1764008
	2020-05-16	-73	-85.6243	303084	-68	-97.9839	-79.62	-84.3134	152159	-71	-88.311	-81.75	-81.7706	1572644
	2020-05-17	-73	-86.4657	167592	-67	-97.8838	-78.43	-79.4786	109371	-72	-88.0598	-80.12	-79.7253	1516418
	2020-05-18	-74	-85.5473	587567	-70	-97.0751	-76.28	-77.1219	285842	-75	-89.1612	-81.17	-78.1042	1806769
	2020-05-19	-73	-85.6189	576853	-69	-97.1116	-76.07	-77.3904	292909	-74	-88.8806	-82.82	-78.3941	1754984
	2020-05-20	-73	-85.5862	578224	-69	-97.0257	-74.18	-76.5656	302436	-74	-88.6465	-80.26	-78.8225	1351449
	2020-05-21	-82	-94.327	227408	-70	-99.9576	-75.33	-77.8784	4334.24	-74	-88.5455	-80.13	-78.7696	1481898
	2020-05-22	-72	-85.8193	574908	-69	-96.9532	-74.94	-79.1271	312692	-73	-88.462	-79.98	-80.8166	1560683
	2020-05-23	-68	-84.7802	320880	-67	-97.1699	-75.72	-81.3116	213597	-75	-89.1213	-79.36	-82.8357	1531530
	2020-05-24	-70	-85.4468	180209	-63	-97.4507	-75.1	-76.3105	131751	-70	-86.7057	-78.92	-77.4209	1434915
	2020-05-25	-71	-84.3928	634503	-72	-97.7845	-70.52	-71.5664	216520	-80	-92.8299	-82.13	-77.3397	1512718
	2020-05-26	-70	-84.8753	606682	-68	-96.2043	-70.69	-72.3073	384926	-72	-88.0455	-80.84	-74.8219	1686966
	2020-05-27	-71	-85.1281	596602	-69	-96.1381	-71.67	-74.2875	392685	-72	-87.7233	-79.59	-75.6323	1333165
	2020-05-28	-71	-85.1527	595168	-68	-96.0266	-70.98	-73.9778	406205	-73	-88.022	-76.89	-77.3516	1412957
	2020-05-29	-70	-84.5127	627880	-66	-95.8764	-69.78	-74.8293	423207	-72	-88.0365	-76.98	-78.8792	1625459
	2020-05-30	-64	-82.893	360667	-61	-91.7558	-68.58	-75.8159	622209	-66	-86.1765	-78.15	-76.9684	1605237
	2020-05-31	-65	-83.7441	201294	-61	-91.2816	-68.81	-70.3263	450580	-67	-85.6916	-76.93	-75.2677	1446626
	2020-06-01	-69	-83.9013	654486	-65	-91.0718	-67.82	-68.9622	872537	-71	-87.4922	-76.15	-73.4302	1769162
	2020-06-02	-69	-84.6851	614310	-66	-91.2361	-67.41	-69.2082	888743	-72	-87.3721	-79.24	-73.6456	1781260
	2020-06-03	-70	-85.231	592473	-68	-91.2782	-68.66	-71.5556	886840	-73	-87.5914	-76.06	-76.5243	1323514
	2020-06-04	-70	-84.9325	603995	-68	-91.4553	-70.97	-73.9688	873537	-72	-86.7731	-75.92	-74.6684	1480572
	2020-06-05	-69	-84.2723	637625	-67	-91.1208	-69.65	-74.721	911287	-73	-87.1934	-77.79	-78.1821	1833676
	2020-06-06	-65	-82.8224	362155	-65	-85.0068	-68.86	-76.0314	1131581	-66	-84.963	-75.31	-74.8764	1552698
	2020-06-07	-66	-83.9662	198543	-62	-83.666	-69.03	-70.5356	844168	-65	-84.2972	-76.03	-70.5773	1477890
	2020-06-08	-70	-84.4858	630723	-66	-84.406	-68.99	-70.0907	1523972	-68	-85.3557	-74.05	-67.5767	1890742
	2020-06-09	-70	-84.918	604968	-66	-84.4846	-68.15	-69.9074	1573412	-69	-84.6683	-75.24	-67.2027	1858506
	2020-06-10	-70	-84.8648	607163	-69	-85.1882	-69.83	-72.6175	1506086	-69	-84.4005	-70.78	-68.9789	1449415
	2020-06-11	-70	-85.0351	599883	-68	-84.8946	-69.76	-72.8838	1544251	-71	-85.1053	-70.03	-72.0465	1586797
	2020-06-12	-73	-86.4346	549960	-66	-84.0375	-66.63	-72.2056	1638251	-67	-83.679	-70.83	-70.306	1931958
	2020-06-13	-65	-83.1034	356232	-58	-79.1744	-63.2	-71.6749	1571768	-62	-82.3353	-72.79	-70.892	1523016
	2020-06-14	-66	-84.0253	197811	-58	-79.0911	-65	-66.7016	1080608	-63	-82.1183	-67.62	-67.5279	1407639
	2020-06-15	-70	-84.0691	647664	-62	-78.283	-63.69	-64.9788	2122362	-67	-83.6707	-69.86	-65.7748	1858112
	2020-06-16	-68	-84.629	616563	-63	-79.0522	-64.54	-66.4966	2124311	-67	-83.0234	-72.68	-65.0982	1873571
	2020-06-17	-72	-86.0527	559508	-65	-79.5829	-65.67	-68.8419	2076039	-67	-82.736	-69.22	-66.3658	1519661
	2020-06-18	-70	-84.721	612476	-66	-79.6364	-64.65	-68.3016	2081807	-67	-82.8467	-68.1	-67.0373	1649182
	2020-06-19	-70	-84.627	623245	-62	-77.6702	-61.83	-68.2076	2291739	-65	-82.0358	-68.3	-66.0692	1953229
	2020-06-20	-65	-83.2545	353045	-54	-72.399	-58.81	-68.2959	2083124	-61	-81.3389	-67.92	-68.7143	1406175
	2020-06-21	-67	-84.4418	192654	-57	-73.3705	-64.05	-65.7977	1376259	-62	-81.3266	-62.85	-66.4223	1364197
	2020-06-22	-73	-85.5174	588784	-60	-74.4789	-57.9	-59.3943	2494133	-65	-81.7971	-67.61	-59.5938	1916946
	2020-06-23	-72	-86.1391	555989	-60	-75.1171	-55.55	-58.0026	2523373	-64	-80.8735	-71.63	-59.1841	1914186
	2020-06-24	-71	-85.788	570128	-61	-75.0774	-53.42	-57.7237	2534163	-63	-80.5541	-63.75	-60.3841	1600233
	2020-06-25	-70	-85.511	580807	-61	-74.8435	-51.75	-56.7342	2571796	-63	-80.3637	-62.73	-61.008	1726796
	2020-06-26	-71	-84.9803	608923	-59	-74.0531	-52.84	-60.7196	2662964	-62	-79.9343	-62.66	-62.4117	1875282
	2020-06-27	-65	-82.9264	359964	-57	-71.9072	-55.88	-66.0406	2120241	-60	-80.0651	-62.19	-66.299	1413098
	2020-06-28	-67	-83.7231	201554	-55	-70.0335	-58.63	-60.6412	1548720	-58	-77.7373	-58.94	-60.149	1277098
	2020-06-29	-85	-95.1729	196243	-61	-72.675	-56.39	-57.9379	2670424	-62	-79.9637	-65.17	-55.7606	1825169
	2020-06-30	-67	-82.8309	688689	-63	-73.5767	-57.21	-59.5711	2679582	-63	-79.7388	-66.33	-58.202	1877424
	2020-07-01	-69	-84.2663	631173	-62	-72.8725	-56.53	-60.5464	2758366	-63	-79.6039	-60.16	-59.0933	1588837
	2020-07-02	-68	-83.2001	673443	-62	-73.0696	-56.71	-61.1819	2753146	-61	-78.6948	-61.67	-55.1724	1792483
	2020-07-03	-67	-82.7069	701087	-58	-71.1012	-52.57	-60.4948	2965923	-68	-84.4941	-61.5	-65.4807	1572677
	2020-07-04	-75	-85.724	300981	-52	-66.2299	-49.09	-60.8143	2548719	-62	-80.8359	-56.48	-63.7219	1302405
	2020-07-05	-62	-80.7382	238515	-50	-63.1068	-51.32	-53.6866	1906705	-59	-77.8289	-62.41	-59.7533	1252892
	2020-07-06	-67	-82.0731	728811	-58	-69.3104	-48.98	-50.7909	2999233	-64	-80.2515	-62.3	-57.2567	1793956
	2020-07-07	-67	-82.7136	693394	-59	-69.8664	-49.14	-51.9463	3055841	-62	-78.9368	-66.16	-55.3637	1688785
	2020-07-08	-68	-83.2725	671039	-61	-70.5642	-50.97	-55.5001	2993069	-63	-78.6621	-61.46	-56.4697	1633479
	2020-07-09	-68	-82.7533	691354	-60	-70.1717	-49.63	-54.8332	3049406	-60	-77.9522	-59.4	-53.7033	1671980
	2020-07-10	-69	-82.5376	707950	-56	-67.575	-43.63	-53.0485	3327816	-66	-81.2403	-59.21	-68.088	1720832
	2020-07-11	-64	-80.7305	406259	-48	-61.2012	-41.16	-54.7106	2928248	-59	-77.5521	-55.21	-62.3051	1348277
	2020-07-12	-66	-81.9627	223352	-47	-69.4521	-46.85	-49.4339	1.57877e+06	-55	-73.9033	-65.06	-51.5363	1282987
	2020-07-13	-68	-82.1636	725133	-57	-66.9332	-45.21	-47.1547	3231555	-62	-78.5998	-61.21	-52.8121	1819300
	2020-07-14	-67	-82.4577	703657	-58	-67.8116	-44.86	-47.9025	3264223	-61	-77.4098	-59.03	-50.9605	1865280
	2020-07-15	-66	-82.2776	710953	-60	-67.5946	-43.67	-48.8746	3295031	-61	-77.2763	-57.49	-52.8492	1661913
	2020-07-16	-77	-92.5978	296725	-59	-67.0366	-42.69	-48.6101	3369914	-61	-77.2633	-55.22	-54.4277	1779728
	2020-07-17	-68	-82.283	718273	-54	-64.6925	-33.8	-44.8609	3623657	-61	-78.0253	-55.75	-58.8629	1878765
	2020-07-18	-63	-80.7983	404830	-48	-58.6779	-33.94	-49.1533	3118689	-55	-74.7676	-55.97	-53.6706	1394936
	2020-07-19	-65	-81.6738	226930	-51	-60.2347	-45.26	-47.9212	2055140	-58	-75.6977	-55.2	-51.5014	1196294
	2020-07-20	-66	-81.034	771055	-57	-66.0927	-39.44	-41.5895	3313702	-62	-78.945	-51.92	-51.3378	1751635
	2020-07-21	-72	-84.0532	639658	-58	-66.7768	-39.66	-42.9894	3369160	-61	-77.3963	-59.07	-49.9029	1795119
	2020-07-22	-66	-81.5878	738622	-58	-66.5102	-38.53	-44.2095	3405293	-62	-77.5447	-56.21	-54.9061	1619668
	2020-07-23	-67	-82.0322	720260	-58	-66.41	-38.22	-44.6019	3433974	-61	-77.5424	-54.25	-55.7539	1696195
	2020-07-24	-66	-81.257	759870	-55	-64.8066	-33.87	-44.9192	3611942	-61	-77.8273	-57.84	-58.1477	1791838
	2020-07-25	-62	-79.5885	430336	-52	-60.2323	-36	-50.7389	3001375	-53	-73.5474	-57.12	-50.9224	1422204
	2020-07-26	-64	-80.9705	235639	-48	-56.1681	-40.43	-43.326	2265310	-56	-74.7872	-54.26	-49.6276	1145710
	2020-07-27	-66	-80.7508	782567	-59	-66.3894	-38.89	-41.059	3284700	-61	-78.0937	-49.01	-48.5312	1786903
	2020-07-28	-64	-80.4708	783354	-57	-65.2081	-36.45	-39.9565	3528242	-61	-77.3972	-57.32	-49.4604	1820070
	2020-07-29	-63	-79.9242	805360	-56	-64.5142	-34.28	-40.3522	3608249	-60	-76.4082	-53.67	-48.4311	1672002
	2020-07-30	-63	-79.9419	804052	-56	-64.4312	-32.7	-39.6521	3636266	-61	-76.8802	-53.64	-51.4793	1748772
	2020-07-31	-62	-79.006	851129	-54	-63.6914	-28.16	-40.1633	3726395	-60	-77.092	-51.4	-55.9479	1813839
	2020-08-01	-56	-76.6214	492892	-46	-56.2935	-29.12	-45.4433	3298652	-53	-72.7095	-53.03	-51.8258	1331268
	2020-08-02	-56	-77.7318	275743	-45	-53.6726	-36.06	-39.1685	2394281	-59	-75.4872	-51.8	-53.6662	1109660
	2020-08-03	-63	-77.807	902249	-56	-63.4312	-32.93	-35.3106	3573804	-60	-76.8288	-49.97	-46.9914	1828596
	2020-08-04	-61	-78.0081	882138	-56	-63.7445	-32.33	-36.0639	3676662	-66	-81.3031	-60.73	-54.6298	1545587
	2020-08-05	-62	-78.0451	880743	-56	-63.0716	-29.44	-35.9593	3754933	-59	-75.4599	-52.07	-44.1599	1641702
	2020-08-06	-62	-78.2481	871950	-57	-63.9811	-29.5	-36.7826	3682285	-60	-75.7058	-58.11	-49.1838	1765494
	2020-08-07	-61	-77.2777	921195	-55	-63.6108	-25.59	-38.0227	3734672	-60	-76.6304	-47.38	-54.5175	1759294
	2020-08-08	-54	-75.0754	525487	-48	-56.8139	-25.88	-42.9495	3259376	-54	-73.007	-50.59	-50.8368	1320587
	2020-08-09	-54	-76.5757	290058	-46	-53.9553	-34.1	-37.3038	2379670	-54	-72.4574	-50.06	-44.9139	1181893
	2020-08-10	-60	-76.2784	964390	-55	-63.1046	-28.37	-30.9124	3605715	-61	-76.7875	-48.59	-44.7199	1726168
	2020-08-11	-59	-76.478	943515	-56	-63.9655	-30.7	-34.5238	3654257	-60	-75.9766	-53.1	-45.3594	1818514
	2020-08-12	-59	-76.0027	962677	-57	-63.9813	-31.96	-38.2465	3662435	-61	-76.3562	-49.87	-50.0052	1617063
	2020-08-13	-58	-75.5041	981945	-58	-64.4042	-31.34	-38.4326	3639028	-61	-76.4961	-49.72	-52.3363	1643277
	2020-08-14	-57	-74.2728	1043021	-55	-62.7442	-28.12	-40.1299	3823608	-58	-75.3219	-52.65	-49.5292	1826086
	2020-08-15	-50	-76.3082	499495	-49	-55.9749	-28.32	-44.8276	3322694	-51	-72.1161	-53.42	-48.0791	1307789
	2020-08-16	-47	-73.1579	332380	-47	-53.6669	-35.64	-38.7689	2394577	-61	-76.9665	-44.46	-55.54	1008551
	2020-08-17	-55	-71.3875	1163229	-55	-61.3917	-27.73	-30.2951	3773117	-60	-76.2556	-45.67	-43.5623	1775385
	2020-08-18	-56	-72.071	1120290	-55	-61.1274	-26.02	-30.102	3942064	-59	-75.0701	-61.99	-42.0138	1717417
	2020-08-19	-55	-71.7176	1134577	-58	-62.7025	-27.44	-34.1441	3792458	-61	-76.4802	-48.54	-47.791	1571248
	2020-08-20	-55	-71.1886	1154937	-55	-59.785	-24.49	-32.2902	4111261	-58	-74.3262	-46.38	-43.5931	1788689
	2020-08-21	-55	-70.1278	1211062	-54	-60.3821	-22.51	-35.4573	4066033	-57	-74.7453	-50.33	-46.9039	1801563
	2020-08-22	-49	-69.4973	643089	-45	-51.791	-18.87	-37.5539	3638465	-52	-71.4121	-44.61	-46.7763	1284422
	2020-08-23	-51	-72.0138	346548	-45	-50.1923	-29.36	-32.7942	2574148	-54	-72.1015	-41.24	-44.9255	1103260
	2020-08-24	-54	-68.3321	1287447	-54	-58.8426	-23.06	-25.7909	4022241	-60	-76.2036	-43.97	-42.8961	1748345
	2020-08-25	-55	-70.4234	1186376	-55	-60.1078	-21.98	-26.285	4045464	-59	-75.4911	-52.61	-43.6434	1801390
	2020-08-26	-53	-69.5456	1221710	-52	-56.7858	-17.11	-24.7686	4394082	-58	-74.378	-47.76	-44.1494	1707239
	2020-08-27	-53	-68.5595	1260328	-56	-60.5268	-26	-33.6442	4035422	-59	-75.2766	-47.69	-49.194	1741672
	2020-08-28	-52	-67.2943	1325940	-52	-58.2095	-19.07	-32.592	4289013	-58	-74.7249	-46.61	-50.172	1872383
	2020-08-29	-47	-67.5867	683370	-45	-50.0302	-16.19	-35.4911	3771358	-57	-74.9382	-50.47	-54.7452	1246367
	2020-08-30	-46	-69.107	382542	-41	-44.6134	-23.96	-27.6567	2862479	-50	-68.9234	-44.8	-41.6085	1243461
	2020-08-31	-49	-64.0143	1462985	-59	-66.2408	-16.61	-19.5698	3299223	-59	-74.5669	-52.21	-46.3907	1911564
	2020-09-01	-49	-65.2631	1393368	-52	-57.5879	-18.98	-23.4505	4301007	-58	-73.2561	-50.04	-46.8703	2033174
	2020-09-02	-49	-64.2937	1432395	-53	-56.5225	-17.45	-25.0771	4420851	-59	-72.9159	-51.01	-48.4626	1794769
	2020-09-03	-48	-64.0322	1441808	-53	-55.9247	-17.83	-26.3181	4505900	-56	-72.1656	-50.88	-47.1638	1932885
	2020-09-04	-48	-62.346	1526548	-48	-52.6094	-13.35	-27.8278	4863764	-55	-71.4521	-51.01	-46.2158	2210185
	2020-09-05	-43	-63.0586	778837	-42	-47.2302	-11.96	-32.2352	3982685	-49	-67.1619	-48.22	-45.3975	1659825
	2020-09-06	-45	-68.8948	385169	-42	-45.4522	-20.32	-24.1937	2819124	-49	-65.9594	-40.7	-42.9702	1437409
	2020-09-07	-46	-60.7099	1597324	-49	-51.0034	-17.91	-20.8237	4788349	-70	-84.1466	-42.58	-46.3252	1528764
	2020-09-08	-48	-62.3865	1508755	-49	-51.1378	-17.17	-21.7404	4955106	-56	-71.6809	-51.03	-44.1938	2134016
	2020-09-09	-46	-61.307	1552209	-50	-50.8337	-18.93	-26.4204	4999297	-56	-70.6933	-51.21	-45.923	1988976
	2020-09-10	-45	-61.6712	1536451	-48	-50.1095	-18.68	-27.0803	5100404	-58	-71.9021	-48.58	-51.061	2108562
	2020-09-11	-47	-61.9627	1542088	-45	-48.8021	-13.07	-27.5945	5254512	-54	-69.2324	-48.48	-45.6907	2558934
	2020-09-12	-42	-61.3117	815667	-40	-46.5569	-7.27	-28.6253	4033496	-47	-64.8953	-52.19	-42.6017	2017298
	2020-09-13	-42	-63.6921	449594	-38	-43.2635	-17.49	-21.5013	2932244	-51	-66.9011	-40.11	-45.0652	1856240
	2020-09-14	-43	-56.9386	1750645	-47	-49.5746	-16.94	-19.8881	4927980	-56	-70.7969	-39.69	-44.8619	2699281
	2020-09-15	-42	-57.674	1697779	-47	-50.2523	-16.84	-21.4286	5044909	-55	-69.4555	-53.29	-45.6616	2915378
	2020-09-16	-41	-57.3126	1712448	-48	-49.6973	-16.64	-24.342	5114855	-56	-69.2947	-49.72	-46.3113	2398509
	2020-09-17	-41	-61.3255	1550307	-48	-49.5834	-15.56	-24.2826	5154182	-56	-69.1954	-49.88	-45.858	2685668
	2020-09-18	-75	-90.9955	365056	-45	-48.0095	-11.51	-26.2952	5335848	-54	-68.5933	-49.18	-46.9944	3441143
	2020-09-19	-67	-83.272	352678	-41	-46.0067	-6.8	-28.2635	4075020	-46	-63.1704	-47.17	-41.3655	3075347
	2020-09-20	-52	-68.3543	391862	-40	-44.5322	-17.9	-21.8914	2866675	-49	-65.6189	-41.62	-41.3059	2940605
	2020-09-21	-46	-58.2066	1699092	-47	-49.5786	-20.97	-23.7751	4927594	-55	-70.4373	-38.58	-46.2925	3736139
	2020-09-22	-44	-58.2857	1673244	-47	-49.6769	-20.93	-25.2929	5103255	-56	-69.0837	-49.47	-46.471	3823304
	2020-09-23	-44	-57.7432	1695174	-50	-50.7289	-23.23	-30.3231	5009953	-55	-68.4133	-50.84	-45.3458	2692533
	2020-09-24	-44	-57.4818	1704388	-50	-50.5976	-25.33	-33.0434	5050504	-55	-68.6494	-50.48	-46.5517	2971464
	2020-09-25	-45	-56.5381	1762012	-47	-48.7881	-16	-30.035	5255949	-54	-67.9354	-48.07	-44.5048	3828291
	2020-09-26	-38	-59.5739	852305	-43	-46.4834	-14.68	-34.3288	4039044	-46	-63.7147	-47.93	-39.3781	3364643
	2020-09-27	-38	-61.4366	477523	-45	-47.6266	-26.09	-29.6832	2706751	-49	-64.8473	-38.79	-42.0158	3023379
	2020-09-28	-42	-54.2729	1859017	-48	-49.7539	-25.87	-28.5012	4910457	-58	-72.8927	-36.33	-44.9929	3717840
	2020-09-29	-43	-55.3203	1792194	-49	-50.3011	-25.28	-29.4029	5039958	-57	-69.7615	-50.48	-49.2553	3870364
	2020-09-30	-41	-53.7109	1856933	-49	-49.8489	-24.17	-31.1763	5099432	-56	-68.3134	-49.99	-46.8045	2725720
	2020-10-01	-41	-52.9073	1887761	-49	-49.4966	-25.73	-33.4021	5163058	-55	-61.3122	-53.28	-44.4399	2960521
	2020-10-02	-38	-50.5442	2005013	-49	-51.2748	-21.23	-34.3911	5000735	-54	-62.1022	-49.73	-45.9895	2900071
	2020-10-03	-30	-54.1188	967315	-44	-48.735	-16.55	-35.7682	3869111	-44	-56.12	-45.74	-40.0247	1941345
	2020-10-04	-28	-53.7492	572715	-48	-49.9257	-28.39	-31.8714	2587928	-50	-58.5746	-40.63	-43.6685	1419584
	2020-10-05	-38	-50.1488	2026681	-48	-49.2611	-27.65	-30.218	4958621	-56	-63.7891	-37.14	-45.801	2770985
	2020-10-06	-37	-51.0662	1962834	-48	-50.2072	-27.41	-31.4153	5049476	-55	-62.2116	-52	-45.4241	2891696
	2020-10-07	-38	-50.3177	1993055	-49	-49.2621	-23.53	-30.5954	5159097	-56	-62.1664	-50.66	-47.1508	2895159
	2020-10-08	-37	-50.5195	1983480	-50	-50.2599	-25.08	-32.8192	5085031	-54	-61.7625	-49.65	-45.3581	2926067
	2020-10-09	-37	-49.1006	2063538	-47	-48.288	-16.99	-30.8596	5307271	-54	-61.8032	-50.01	-44.3237	2922949
	2020-10-10	-29	-48.5209	1085335	-42	-44.8611	-9.48	-30.3264	4161485	-44	-56.1246	-46.61	-37.6854	1941141
	2020-10-11	-27	-50.5167	612742	-41	-43.1955	-22.09	-25.8777	2935759	-50	-58.7809	-38.63	-43.5638	1412515
	2020-10-12	-62	-82.9338	693820	-49	-49.7051	-30.98	-33.4298	4915226	-66	-73.1433	-34.44	-53.6639	2055167
	2020-10-13	-34	-48.7812	2054489	-50	-50.1047	-29.45	-33.3428	5059874	-57	-63.6404	-51.65	-49.1366	2782362
	2020-10-14	-35	-49.647	2019962	-49	-49.1106	-27.6	-34.2893	5174508	-53	-60.7888	-57.88	-44.6846	3000575
	2020-10-15	-33	-49.3088	2032010	-49	-49.0767	-28.67	-36.0384	5205992	-52	-60.6929	-53.08	-44.3889	3007917
	2020-10-16	-34	-49.1895	2059933	-45	-47.2628	-18.32	-31.9673	5412486	-57	-65.2723	-47.49	-53.4311	2657486
	2020-10-17	-27	-51.9552	1012931	-47	-48.8405	-21.52	-39.5936	3861149	-44	-55.0321	-45.62	-38.1038	1989476
	2020-10-18	-28	-60.2583	492113	-46	-47.1143	-29.65	-33.0701	2733227	-48	-56.7477	-48.7	-41.236	1482188
	2020-10-19	-38	-50.0577	2030383	-51	-51.4558	-32.94	-35.3202	4744139	-54	-63.0987	-35.08	-44.8291	2823811
	2020-10-20	-35	-49.5235	2024715	-51	-52.0889	-31.78	-35.5442	4858658	-54	-61.9969	-49.89	-45.6939	2908128
	2020-10-21	-35	-48.733	2056626	-54	-53.7964	-32.37	-38.6186	4698047	-55	-61.3148	-49.89	-45.8285	2960324
	2020-10-22	-34	-48.8163	2051753	-52	-51.2873	-30.38	-37.5717	4979989	-54	-61.1717	-49.94	-45.6642	2971273
	2020-10-23	-34	-47.3538	2134355	-51	-51.3789	-22.77	-35.6738	4990042	-54	-61.1802	-48.62	-43.8077	2970623
	2020-10-24	-25	-44.6308	1167351	-48	-49.0227	-22.08	-40.0246	3847399	-46	-55.5555	-46.94	-38.9312	1966322
	2020-10-25	22	-22.3057	962073	-46	-45.0117	-26.22	-29.8069	2841894	-49	-57.3389	-38.07	-44.2039	1461931
	2020-10-26	-36	-49.356	2058913	-54	-56.3733	-26.55	-29.157	4263557	-57	-64.0794	-36.05	-47.3081	2748770
	2020-10-27	-34	-48.7803	2054527	-55	-58.4072	-27.14	-31.1602	4217917	-55	-61.3976	-52.37	-45.7911	2953988
	2020-10-28	-34	-47.9276	2088936	-54	-56.7131	-25.53	-32.4106	4401475	-56	-61.7249	-52.1	-47.8959	2928943
	2020-10-29	-33	-47.82	2091693	-56	-58.1235	-25.38	-33.0882	4281112	-59	-64.9886	-49.94	-52.6219	2679191
	2020-10-30	-30	-44.047	2268420	-51	-54.3789	-15.71	-29.7934	4682152	-57	-63.7691	-50.48	-49.4025	2772516
	2020-10-31	-23	-49.4878	1064951	-47	-49.2499	-17.57	-36.5533	3830251	-46	-57.0955	-53.58	-40.272	1898188
	2020-11-01	-24	-45.4369	675644	-43	-44.4602	-30.51	-33.8883	2870394	-54	-62.1418	-44.01	-49.8371	1297342
	2020-11-02	-34	-45.5506	2213619	-48	-47.8131	-29.9	-32.3881	5100125	-57	-63.2504	-37.16	-48.3564	2812206
	2020-11-03	-32	-45.4134	2189580	-46	-45.8435	-25.46	-29.5729	5492005	-59	-65.7561	-57.3	-52.9247	2620463
	2020-11-04	-32	-44.5169	2225759	-43	-43.1632	-22.31	-29.4881	5779242	-58	-63.7559	-53.12	-53.6153	2773525
	2020-11-05	-31	-44.1063	2240559	-60	-61.9466	-57.79	-62.1503	3890268	-55	-61.8468	-56.68	-48.8064	2919616
	2020-11-06	-33	-42.1044	2347174	-60	-62.1581	-57.93	-64.9592	3883765	-54	-61.4325	-56.1	-47.0034	2951314
	2020-11-07	-22	-35.2101	1365969	-62	-68.8481	-58.37	-67.9572	2351116	-42	-54.8887	-50.15	-40.4812	1995823
	2020-11-08	-23	-38.743	758533	-62	-69.2531	-58.52	-60.5366	1589054	-45	-55.8621	-41.74	-41.7831	1512538
	2020-11-09	-35	-43.8439	2283005	-58	-59.8803	-54.15	-55.7774	3920827	-55	-62.7307	-37.56	-45.7792	2851975
	2020-11-10	-33	-44.0863	2242811	-58	-60.5676	-54.35	-56.8689	3998832	-54	-61.0186	-50.33	-44.6471	2982992
	2020-11-11	-33	-43.3692	2271801	-59	-60.9397	-53.95	-58.2048	3971703	-61	-66.2369	-50.94	-51.1806	2583665
	2020-11-12	-33	-43.2411	2275241	-59	-60.6254	-54.69	-59.3705	4025346	-57	-62.9469	-49.01	-52.8055	2835427
	2020-11-13	-33	-41.8334	2358162	-58	-60.4768	-52.9	-60.7696	4056319	-56	-62.3831	-53.9	-50.1901	2878573
	2020-11-14	-22	-34.6613	1377538	-64	-69.2725	-57.13	-67.0028	2319091	-46	-55.4454	-54	-42.0597	1971191
	2020-11-15	-22	-37.2149	777455	-61	-67.3951	-56.63	-58.7385	1685079	-52	-60.7402	-45.17	-48.8128	1345373
	2020-11-16	-34	-42.9504	2319329	-58	-59.7636	-54.35	-55.9703	3932232	-56	-63.4987	-39.24	-48.422	2793208
	2020-11-17	-34	-43.4236	2269394	-58	-60.5678	-54.24	-56.7649	3998818	-55	-62.3227	-56.51	-49.5791	2883200
	2020-11-18	-32	-42.335	2313289	-59	-60.6585	-54.1	-58.3409	4000295	-57	-62.6217	-53.26	-51.7053	2860315
	2020-11-19	-32	-41.9927	2325286	-60	-61.0712	-55.73	-60.3031	3979764	-56	-63.2008	-53.65	-51.9078	2816002
	2020-11-20	-32	-40.6706	2405301	-59	-60.7074	-52.83	-60.7113	4032652	-55	-62.4488	-54.35	-49.3934	2873547
	2020-11-21	-21	-32.4901	1423314	-59	-65.8041	-51.1	-62.3615	2580859	-46	-56.8562	-53.18	-45.369	1908775
	2020-11-22	-22	-36.7524	783183	-58	-64.725	-53.31	-55.5799	1823075	-53	-60.2702	-44.42	-49.8487	1361477
	2020-11-23	-34	-42.7112	2329051	-58	-59.402	-52.03	-53.7326	3967569	-58	-65.3766	-42.98	-50.213	2649502
	2020-11-24	-32	-42.2672	2315779	-58	-60.1032	-52.38	-55.0076	4045930	-55	-63.4127	-57.34	-49.3741	2799789
	2020-11-25	-31	-41.6114	2342317	-59	-60.654	-53.41	-57.7146	4000761	-57	-64.4471	-54.86	-52.7233	2720628
	2020-11-26	-31	-42.0666	2322321	-59	-60.255	-52.5	-57.4067	4063208	-77	-85.682	-53.64	-69.598	1095662
	2020-11-27	-32	-40.2511	2422309	-58	-60.0527	-49.87	-58.2459	4099840	-67	-72.8755	-55.45	-60.2571	2075661
	2020-11-28	-19	-30.4596	1466123	-58	-64.6313	-48.29	-60.1986	2669374	-52	-61.1731	-70.88	-55.4393	1717785
	2020-11-29	-20	-39.0726	754452	-59	-65.2921	-52.8	-55.0947	1793767	-51	-59.94	-57.03	-52.2812	1372794
	2020-11-30	-30	-39.7557	2449209	-57	-58.6041	-49.39	-51.1863	4045541	-61	-70.2216	-53.87	-56.6233	2278746
	2020-12-01	-28	-39.8383	2413207	-57	-58.2355	-47.05	-49.9717	4235329	-56	-63.9652	-59.8	-51.5001	2757510
	2020-12-02	-27	-39.1563	2440805	-53	-52.1875	-39.43	-45.0263	4861646	-59	-64.4771	-61.14	-53.6573	2718336
	2020-12-03	-27	-39.0592	2442877	-53	-52.6592	-36.23	-42.8174	4839744	-57	-63.5013	-55.83	-53.3259	2793008
	2020-12-04	-27	-37.8702	2518836	-49	-49.0925	-25.52	-37.9644	5224701	-58	-64.528	-56.56	-56.0655	2714441
	2020-12-05	-15	-29.0471	1495902	-42	-44.8267	-17.92	-36.8227	4164083	-55	-63.3839	-54.91	-53.9559	1619975
	2020-12-06	-17	-32.6523	833953	-44	-46.2238	-33.1	-36.3524	2779249	-52	-58.4508	-52.25	-48.068	1423826
	2020-12-07	-29	-40.9573	2400357	-51	-50.6616	-35.2	-37.5	4821753	-58	-65.0477	-52.39	-51.4251	2674671
	2020-12-08	-48	-73.6854	1055532	-51	-50.866	-35.38	-38.9456	4982672	-59	-66.4085	-56.12	-52.7088	2570539
	2020-12-09	-24	-35.4946	2587696	-52	-50.5702	-33.19	-39.3629	5026093	-59	-64.4682	-56.29	-54.0246	2719016
	2020-12-10	-27	-39.5609	2422767	-51	-50.5062	-32.22	-39.2217	5059848	-57	-63.0451	-56.86	-52.2648	2827918
	2020-12-11	-28	-38.6239	2488279	-48	-48.6848	-20.68	-33.933	5266550	-57	-62.8889	-56.86	-51.7291	2839866
	2020-12-12	-50	-66.6584	702942	-42	-44.5797	-15.41	-34.8907	4182723	-51	-59.4118	-53.85	-49.3343	1795709
	2020-12-13	-46	-68.7894	386474	-47	-47.1262	-33.56	-36.79	2732610	-49	-56.4916	-47.42	-46.1825	1490966
	2020-12-14	-26	-38.7359	2490668	-51	-50.3883	-30.72	-33.179	4848462	-61	-66.8808	-47.65	-53.9041	2534398
	2020-12-15	-23	-38.8912	2451198	-48	-48.4881	-26.71	-30.754	5223815	-57	-62.6245	-54.55	-50.7986	2860105
	2020-12-16	-21	-36.7364	2537880	-56	-56.5482	-43.23	-48.4752	4418236	-62	-68.3323	-58.6	-61.1817	2423324
	2020-12-17	-17	-34.401	2629607	-56	-56.6713	-42.4	-48.3501	4429572	-73	-79.0179	-55.19	-62.069	1605620
	2020-12-18	-14	-29.9746	2838935	-56	-59.1056	-39.61	-49.7001	4197048	-58	-65.0549	-63.46	-54.3002	2674121
	2020-12-19	-36	-60.4439	833963	-51	-55.8752	-46.21	-58.5976	3330220	-52	-59.7086	-63.49	-50.9509	1782578
	2020-12-20	-31	-61.0893	481823	-59	-65.026	-60.13	-62.0683	1807519	-55	-60.9592	-50.37	-51.8622	1337866
	2020-12-21	-7	-26.9611	2969368	-66	-70.6136	-59.6	-61.034	2871883	-58	-64.3551	-49.39	-46.2379	2727673
	2020-12-22	-9	-30.679	2780606	-67	-71.4136	-62.91	-64.9565	2898944	-57	-63.5048	-59.55	-46.9674	2792737
	2020-12-23	-10	-32.6251	2702811	-68	-71.7461	-62.67	-66.1191	2872900	-57	-63.3296	-51.63	-48.2422	2806146
	2020-12-24	-25	-49.4809	2025112	-72	-76.1143	-68.31	-71.5836	2441884	-65	-72.2198	-51.73	-62.8239	2125833
	2020-12-25	-76	-90.7308	375787	-92	-99.9979	-84.46	-87.0565	217	-81	-89.5729	-51.45	-77.2135	797915
	2020-12-26	-53	-71.3722	603561	-79	-83.9045	-70.58	-77.3553	1214775	-58	-67.5643	-64.36	-62.8471	1435027
	2020-12-27	-44	-66.7888	411248	-68	-73.0521	-67.15	-68.747	1392713	-55	-64.0975	-75.54	-54.6555	1230323
	2020-12-28	-23	-36.3575	2587361	-78	-83.054	-65.38	-66.6088	1656105	-60	-68.4705	-61.91	-46.9914	2412742
	2020-12-29	-22	-37.551	2504953	-73	-77.3152	-63.34	-65.3628	2300462	-61	-67.6767	-62.03	-48.7373	2473489
	2020-12-30	-21	-37.8171	2494528	-73	-76.6426	-63.52	-66.8905	2375009	-60	-67.1	-52.43	-49.6799	2517624
	2020-12-31	-30	-52.7425	1894369	-74	-77.9455	-65.57	-69.1266	2254672	-65	-73.1343	-53.38	-57.3658	2055853
	2021-01-01	-79	-92.2421	314516	-84	-89.8569	-73.55	-77.9693	1041002	-79	-87.0369	-52.9	-71.1841	991980
	2021-01-02	-54	-72.216	585772	-72	-76.4178	-65.59	-73.5145	1779816	-53	-63.9009	-59.21	-56.7706	1597104
	2021-01-03	-44	-65.9014	422236	-68	-72.9012	-63.38	-65.1603	1400516	-62	-68.8633	-69	-58.8571	1067007
	2021-01-04	-27	-39.3512	2465654	-69	-73.3804	-62.65	-63.9757	2601488	-59	-67.0353	-55.62	-50.9228	2522574
	2021-01-05	-27	-40.4124	2390177	-71	-75.326	-66.11	-67.98	2502189	-61	-66.1803	-65.72	-52.3311	2587997
	2021-01-06	-28	-40.6968	2379008	-71	-75.4053	-66.99	-70.0399	2500820	-61	-65.896	-56.02	-55.1999	2609752
	2021-01-07	-27	-40.6063	2380859	-71	-75.8118	-67.57	-70.92	2472811	-61	-66.0209	-56.69	-55.4275	2600196
	2021-01-08	-29	-39.0824	2469689	-71	-75.4743	-66.75	-72.3055	2517100	-61	-66.005	-58.17	-57.4235	2601417
	2021-01-09	-43	-60.1709	839718	-70	-75.9716	-67.08	-74.6613	1813488	-56	-63.0695	-57.15	-53.5945	1633887
	2021-01-10	-42	-62.4808	464593	-71	-76.1096	-67.63	-69.2037	1234697	-58	-63.0992	-53.82	-51.6993	1264534
	2021-01-11	-29	-40.2654	2428487	-70	-74.7927	-66.53	-67.718	2463464	-62	-66.8765	-52.24	-52.2442	2534724
	2021-01-12	-30	-42.2087	2318126	-71	-75.8607	-66.87	-68.698	2447959	-61	-65.5307	-59.44	-50.8526	2637707
	2021-01-13	-32	-42.2526	2316594	-72	-76.0768	-67.06	-70.1035	2432543	-62	-65.523	-57.12	-52.9646	2638298
	2021-01-14	-34	-42.9486	2286966	-73	-76.4273	-67.56	-70.911	2409879	-62	-65.1721	-55.23	-52.6831	2665153
	2021-01-15	-35	-41.2207	2383002	-71	-74.6467	-65.9	-71.5975	2602043	-62	-65.9067	-56	-55.6853	2608937
	2021-01-16	-48	-62.7873	784556	-72	-76.734	-67.01	-74.6075	1755946	-57	-62.9963	-54.51	-51.3979	1637125
	2021-01-17	-47	-64.841	435367	-68	-73.4531	-65.87	-67.5293	1371990	-58	-62.0151	-51.9	-48.1494	1301685
	2021-01-18	-35	-42.2919	2346101	-70	-74.2415	-64.86	-66.1073	2517327	-70	-73.2905	-49.9	-49.5577	2043904
	2021-01-19	-35	-44.1119	2241783	-71	-75.0788	-65.33	-67.243	2527255	-62	-65.3762	-56.35	-51.4893	2649531
	2021-01-20	-35	-44.1217	2241614	-72	-75.6306	-65.77	-68.9327	2477911	-64	-67.3767	-54.85	-54.969	2496446
	2021-01-21	-35	-44.3808	2229557	-71	-74.7592	-65.44	-69.01	2580418	-62	-65.2409	-55.93	-52.7749	2659884
	2021-01-22	-35	-43.2689	2299963	-69	-73.6532	-63.38	-69.4986	2704003	-61	-64.8397	-57.74	-54.0196	2690585
	2021-01-23	-48	-63.3486	772723	-69	-73.8651	-63.61	-71.9905	1972476	-58	-63.4461	-54.46	-52.3393	1617224
	2021-01-24	-47	-65.0618	432633	-72	-76.2079	-66.51	-68.1381	1229620	-61	-65.0016	-50.06	-51.7342	1199342
	2021-01-25	-35	-44.081	2273363	-69	-73.1961	-63.81	-65.0945	2619498	-63	-66.3965	-50.68	-51.6763	2571455
	2021-01-26	-34	-45.1966	2198276	-71	-74.6053	-65.33	-67.243	2575277	-64	-67.8199	-59.34	-54.9428	2462532
	2021-01-27	-34	-44.9749	2207388	-71	-74.347	-64.75	-68.0069	2608434	-62	-65.1732	-56.37	-52.8912	2665070
	2021-01-28	-34	-44.87	2209944	-70	-74.1161	-63.68	-67.4319	2646159	-62	-66.0625	-58.76	-54.5297	2597011
	2021-01-29	-34	-44.4632	2251545	-68	-73.0612	-62.71	-68.9405	2764759	-63	-69.631	-55.65	-59.1074	2323944
	2021-01-30	-50	-66.9482	696832	-71	-74.6665	-64.45	-72.637	1911985	-58	-65.882	-55.79	-53.9178	1509452
	2021-01-31	-43	-64.7757	436175	-68	-72.1504	-63.88	-65.636	1439315	-60	-66.4181	-55.37	-56.3315	1150798
	2021-02-01	-32	-45.3744	2220780	-68	-72.5794	-63.59	-64.8823	2679767	-81	-87.9716	-52.29	-65.611	920458
	2021-02-02	-31	-45.4432	2188384	-68	-73.225	-64.08	-66.062	2715252	-74	-79.7571	-63.02	-57.9538	1549058
	2021-02-03	-33	-45.1292	2201198	-70	-73.6798	-63.49	-66.8633	2676272	-60	-65.3401	-68.01	-49.6799	2652293
	2021-02-04	-34	-45.348	2190785	-71	-73.6304	-63.33	-67.118	2695813	-59	-63.1535	-61.47	-49.5001	2819624
	2021-02-05	-33	-43.5505	2288546	-68	-71.4404	-60.39	-67.0082	2931112	-59	-64.1575	-52.75	-51.8106	2742790
	2021-02-06	-40	-55.2191	944118	-68	-72.2942	-61.03	-70.0046	2091030	-52	-57.8639	-51.12	-46.0917	1864194
	2021-02-07	-38	-56.2714	541483	-72	-74.5415	-64.7	-66.4161	1315741	-64	-70.2462	-47.23	-57.1229	1019616
	2021-02-08	-32	-44.5639	2253733	-70	-73.5544	-63.55	-64.8438	2584483	-61	-65.9743	-43.91	-49.4922	2603760
	2021-02-09	-33	-45.9967	2166182	-71	-74.4037	-64.2	-66.1754	2595716	-61	-65.2557	-63.44	-51.1979	2658757
	2021-02-10	-33	-45.8097	2173899	-70	-72.9734	-62.28	-65.7651	2748108	-59	-63.3819	-54.35	-49.2706	2802142
	2021-02-11	-33	-46.0184	2163910	-70	-73.1599	-62.83	-66.6697	2743916	-60	-64.4553	-55.09	-50.6019	2720004
	2021-02-12	-34	-44.8506	2235840	-68	-72.014	-60.44	-67.0498	2872238	-60	-65.0845	-52.05	-48.5062	2671851
	2021-02-13	-30	-44.6263	1167445	-67	-72.1701	-60.02	-69.2272	2100398	-55	-60.4744	-51.94	-44.8174	1748700
	2021-02-14	-24	-41.2725	727211	-67	-71.7766	-62.8	-64.6085	1458634	-54	-60.9748	-43.62	-41.3291	1337333
	2021-02-15	-33	-45.7598	2205114	-67	-72.3672	-58.37	-59.8476	2700499	-65	-74.5829	-42.5	-49.2301	1945005
	2021-02-16	-33	-46.5103	2145578	-68	-73.3142	-58.88	-61.1489	2706201	-60	-66.1443	-49.89	-48.2948	2590751
	2021-02-17	-33	-46.5422	2144512	-68	-72.8837	-57.17	-61.1272	2757228	-59	-63.4769	-53.97	-48.0848	2794871
	2021-02-18	-32	-46.2771	2153541	-68	-72.9498	-57.56	-61.944	2765397	-66	-72.455	-52.52	-59.243	2107837
	2021-02-19	-33	-45.1	2225727	-67	-71.813	-54.72	-62.2855	2892867	-62	-68.9595	-50.86	-54.3817	2375329
	2021-02-20	-29	-43.5777	1189554	-62	-69.2664	-53.52	-64.2241	2319548	-52	-59.5447	-60.04	-45.8634	1789829
	2021-02-21	-27	-44.4874	687402	-63	-69.4109	-56.6	-58.7099	1580896	-54	-60.5232	-49.79	-46.0894	1352810
	2021-02-22	-31	-44.1087	2272238	-66	-72.1902	-55.22	-56.8094	2717798	-61	-67.2065	-43.56	-51.3487	2509468
	2021-02-23	-31	-44.6049	2222007	-66	-71.4538	-54.46	-56.9728	2894870	-58	-63.7942	-54.32	-46.9134	2770596
	2021-02-24	-30	-43.8733	2251577	-66	-71.405	-53.63	-57.9143	2907578	-57	-62.0292	-55.94	-44.1284	2905657
	2021-02-25	-29	-42.9816	2285642	-67	-71.491	-54.52	-59.2181	2914531	-57	-62.5267	-51.13	-45.5519	2867585
	2021-02-26	-27	-40.6685	2405386	-63	-68.8041	-49.73	-58.1293	3201675	-57	-62.2575	-47.03	-46.3154	2888188
	2021-02-27	-22	-37.3348	1321173	-60	-66.6786	-46.41	-58.7515	2514859	-53	-61.3773	-46.99	-45.6162	1708752
	2021-02-28	-18	-37.3605	775652	-62	-67.7821	-53.12	-55.3991	1665077	-56	-62.0171	-40.96	-47.0903	1301616
	2021-03-01	-25	-38.1157	2515879	-65	-69.107	-51.69	-53.4047	3019120	-59	-64.4931	-43.36	-45.6591	2717111
	2021-03-02	-25	-38.1163	2482280	-66	-70.2085	-52.21	-54.8469	3021153	-59	-63.7494	-55.13	-46.6329	2774022
	2021-03-03	-24	-37.2228	2518368	-67	-70.8718	-52.6	-56.9795	2961797	-56	-61.2463	-50.88	-43.1	2965568
	2021-03-04	-25	-37.6111	2500924	-67	-70.2203	-53.27	-58.0972	3044441	-57	-62.2759	-51.05	-46.3579	2886780
	2021-03-05	-23	-34.6074	2651115	-64	-68.543	-48.74	-57.3047	3228475	-57	-62.5301	-46.03	-45.8446	2867323
	2021-03-06	-35	-51.9729	1012558	-62	-68.1207	-47.52	-59.6059	2406016	-51	-57.8546	-47.83	-41.7554	1864603
	2021-03-07	-32	-53.1717	579866	-62	-66.9324	-50.24	-52.6591	1708990	-53	-58.561	-40.37	-42.5396	1420049
	2021-03-08	-23	-35.9211	2605102	-61	-63.7941	-49.26	-51.061	3538340	-58	-63.9411	-39.22	-45.2004	2759349
	2021-03-09	-25	-36.7732	2536155	-60	-62.7847	-47.84	-50.7181	3773999	-56	-61.6319	-51.3	-40.4705	2936056
	2021-03-10	-25	-37.8973	2491311	-64	-64.3992	-50.89	-55.4275	3619940	-57	-61.4015	-50.29	-42.145	2953687
	2021-03-11	-25	-36.4082	2549146	-62	-62.4493	-50.43	-55.5506	3838880	-55	-60.9348	-45.25	-39.3899	2989404
	2021-03-12	-23	-34.3086	2663228	-60	-60.8637			4016608	-55	-60.7068			3006853
	2021-03-13	-45	-62.8363	783524	-61	-66.1495	-46.55	-58.8593	2554790	-47	-55.0748	-45.29	-37.229	1987590
	2021-03-14	-41	-64.5238	439295	-60	-65.486	-51.61	-53.9625	1783743	-51	-57.5201	-41.15	-40.3631	1455722
	2021-03-15	-25	-37.1708	2554295	-60	-60.2202	-47.8	-49.6528	3887607	-58	-64.0108	-34.75	-43.5186	2754014
	2021-03-16	-25	-37.6445	2501206	-60	-61.1597	-48.1	-50.9637	3938786	-58	-62.6197	-49.55	-43.9564	2860467
	2021-03-17	-23	-36.1565	2561145	-61	-61.8385	-47.66	-52.4959	3880319	-56	-61.1832	-49.01	-41.7148	2970393
	2021-03-18	-30	-42.5511	2302899	-61	-61.6506	-49.38	-54.609	3920533	-58	-63.5332	-48.68	-46.5517	2790564
	2021-03-19	-28	-39.0045	2472851	-57	-59.4527	-44.32	-53.6232	4161418	-55	-60.9218	-44.84	-41.816	2990396
	2021-03-20	-48	-66.2585	711374	-60	-65.8103	-43.13	-56.2269	2580393	-44	-53.0694	-48.04	-32.0844	2076311
	2021-03-21	-46	-68.5009	390047	-59	-64.609	-47.68	-50.2236	1829069	-46	-53.5216	-36.27	-32.3091	1592744
	2021-03-22	-34	-47.2279	2145429	-58	-59.3314	-45.14	-47.0872	3974471	-56	-62.1465	-29.45	-37.3376	2896679
	2021-03-23	-32	-46.3267	2152943	-59	-60.3407	-44.68	-47.7324	4021843	-55	-60.6254	-42.58	-37.125	3013078
	2021-03-24	-28	-44.3198	2233668	-60	-60.7594	-45.51	-50.5446	3990036	-57	-62.0502	-43.18	-42.8691	2904052
	2021-03-25	-44	-59.2869	1632030	-60	-60.5901	-46.03	-51.6051	4028952	-55	-60.0942	-42.04	-37.4515	3053732
	2021-03-26	-42	-57.8265	1709775	-59	-60.3163	-43.04	-52.5571	4072785	-53	-60.4043	-45.9	-35.0715	3029999
	2021-03-27	-77	-82.4378	370265	-57	-62.5834	-34.88	-49.8768	2823936	-41	-51.2626	-39.11	-25.8178	2156247
	2021-03-28	-77	-84.369	193556	-61	-65.6146	-42.56	-45.3525	1777098	-55	-63.0215	-28.72	-42.5745	1267196
	2021-03-29	-48	-63.4227	1487034	-56	-58.3305	-35.53	-37.8183	4072285	-57	-64.1318	-22.75	-34.5528	2744759
	2021-03-30	-46	-62.8357	1490736	-55	-57.2052	-25.71	-29.8091	4339809	-55	-61.307	-51.3	-30.5633	2960918
	2021-03-31	-43	-61.2859	1553054	-56	-58.8693	-30.16	-36.6128	4182225	-57	-63.3522	-40.69	-37.4436	2804419
	2021-04-01	-39	-60.4414	1585749	-57	-60.9277	-31.61	-38.6747	3994442	-56	-62.4687	-35.97	-36.4211	2872024
	2021-04-02	-70	-88.6311	460911	-67	-72.9803	-30.93	-42.4704	2773063	-58	-64.5104	-40.92	-38.7108	2715783
	2021-04-03	-61	-80.6778	407371	-59	-63.6653	-35.13	-50.0693	2742281	-45	-53.2314	-38.31	-32.636	2069143
	2021-04-04	-53	-74.0308	321571	-53	-61.1761	-39.99	-42.9074	2006487	-48	-57.1032	-32.74	-36.4409	1470006
	2021-04-05	-49	-64.3028	1451254	-72	-78.6595	-35.56	-37.8472	2085566	-55	-62.0057	-29.92	-32.0738	2907453
	2021-04-06	-48	-64.7991	1411980	-61	-65.142	-31.4	-35.1852	3534944	-54	-59.5248	-46.29	-28.1675	3097299
	2021-04-07	-48	-65.1262	1398997	-61	-65.7746	-30.17	-36.6219	3480089	-54	-58.7351	-38.74	-30.1291	3157732
	2021-04-08	-48	-65.8825	1367635	-61	-65.2133	-32.28	-39.2755	3556311	-53	-58.2971	-34.13	-29.7388	3191246
	2021-04-09	-48	-64.2158	1450744	-58	-64.4556	-30.35	-41.9873	3647966	-53	-58.5613	-33.9	-32.0931	3171035
	2021-04-10	-53	-70.4715	622551	-58	-63.9282	-32.82	-48.2913	2722438	-43	-50.6971	-31.54	-24.6291	2181268
	2021-04-11	-51	-72.6902	338172	-54	-59.3525	-27.24	-30.7773	2100735	-53	-59.0278	-25.41	-37.0345	1404053
	2021-04-12	-49	-64.1736	1456506	-52	-54.9755	-15.08	-18.0941	4400157	-57	-61.6636	-21.28	-35.1098	2933635
	2021-04-13	-48	-65.3537	1389733	-54	-57.6454	-18.94	-23.4127	4295176	-53	-58.0716	-46.75	-28.9661	3208508
	2021-04-14	-48	-64.9851	1404657	-54	-57.1919	-19.17	-26.6382	4352790	-54	-57.9465	-41.29	-31.8187	3218080
	2021-04-15	-47	-64.4762	1424008	-55	-58.3958	-18.29	-26.7306	4253273	-56	-60.9294	-34.82	-37.0231	2989816
	2021-04-16	-46	-62.9577	1501749	-51	-55.2224	-11.14	-25.987	4595581	-53	-57.7076	-35.45	-30.8528	3236363
	2021-04-17	-48	-67.8621	677565	-42	-47.6807	-4.81	-26.7318	3948683	-41	-49.632	-38.79	-19.6177	2228388
	2021-04-18	-46	-70.1526	369595	-42	-46.0812	-17.61	-21.6155	2786616	-44	-50.6883	-24.3	-21.7179	1689836
	2021-04-19	-46	-62.8401	1510720	-50	-51.0983	-21.07	-23.8715	4779070	-54	-60.0214	-16.07	-29.7587	3059303
	2021-04-20	-45	-63.5658	1461451	-50	-50.1336	-15.99	-20.6255	5056948	-51	-56.7958	-33.71	-23.5161	3306137
	2021-04-21	-46	-64.0536	1442027	-52	-50.6995	-21.52	-28.7711	5012943	-55	-59.4153	-36.54	-35.817	3105684
	2021-04-22	-45	-63.7237	1454173	-51	-49.9916	-19.63	-27.9322	5112451	-54	-58.0966	-29.58	-32.9525	3206589
	2021-04-23	-46	-63.0474	1498112	-48	-49.1449	-9.47	-24.596	5219321	-51	-56.8035	-39.4	-26.3444	3305543
	2021-04-24	-46	-66.9046	697751	-42	-45.519	-2.7	-25.1078	4111834	-38	-47.3529	-34.79	-14.844	2329220
	2021-04-25	-45	-68.7106	387451	-46	-46.5439	-19.59	-23.4992	2762706	-49	-55.4688	-19.22	-29.9115	1526016
	2021-04-26	-46	-62.4468	1526711	-51	-50.0496	-22.76	-25.5015	4881565	-53	-59.329	-10.92	-29.3655	3112283
	2021-04-27	-44	-63.2516	1474053	-50	-50.0431	-20.25	-24.6504	5066118	-53	-57.6601	-40.41	-28.7719	3239997
	2021-04-28	-43	-62.5711	1501497	-52	-50.8587	-23.34	-30.4229	4996759	-51	-56.0452	-35.95	-23.7591	3363570
	2021-04-29	-39	-59.2961	1631660	-51	-49.4818	-20.73	-28.9186	5164574	-53	-58.2531	-34.47	-31.9323	3194620
	2021-04-30	-36	-56.6513	1757421	-47	-47.6328	-9.3	-24.4544	5374511	-50	-56.2906	-27.9	-26.2448	3344797
	2021-05-01	-48	-77.1578	481582	-43	-45.4497	0.07	-22.9757	4117058	-39	-47.2479	-34	-15.31	2333866
	2021-05-02	-34	-62.6627	462340	-44	-43.9202	-16.43	-20.4928	2898301	-41	-48.2459	-19.13	-17.1555	1773534
	2021-05-03	-36	-54.7126	1841142	-65	-70.2406	-18	-20.9105	2908327	-52	-59.0124	-11.66	-28.1752	3136515
	2021-05-04	-36	-55.8425	1771246	-51	-50.7208	-20.74	-25.1134	4997398	-51	-56.2576	-29.84	-24.2068	3347321
	2021-05-05	-34	-54.9553	1807014	-51	-49.725	-20.21	-27.5821	5112031	-53	-57.7517	-35.2	-29.1216	3232988
	2021-05-06	-33	-54.1925	1836243	-50	-49.554	-19.63	-27.9322	5157192	-49	-54.805	-30.51	-23.1993	3458479
	2021-05-07	-31	-51.416	1969667	-48	-47.2407	-11.63	-26.3951	5414756	-48	-54.775	-32.89	-22.4516	3460774
	2021-05-08	-30	-57.6612	892631	-50	-52.424	-7.58	-28.8639	3590693	-42	-49.7343	-25.3	-23.2027	2223862
	2021-05-09	-27	-58.6926	511501	-43	-43.5342	-12.91	-17.1439	2918250	-43	-50.8621	-15.03	-28.7593	1683878
	2021-05-10	-35	-52.7042	1922793	-50	-48.745	-18.32	-21.2191	5009060	-52	-58.978	-19.74	-25.1065	3139148
	2021-05-11	-32	-53.1381	1879723	-49	-48.2839	-16.22	-20.8428	5244518	-49	-55.8278	-39.79	-20.9044	3380208
	2021-05-12	-32	-53.0692	1882674	-49	-48.487	-16.36	-24.0879	5237912	-48	-55.2913	-32.35	-21.02	3421267
	2021-05-13	-29	-50.0053	2004091	-51	-51.1778	-18.94	-27.3135	4991193	-48	-56.2827	-27.4	-16.0069	3345399
	2021-05-14	-25	-46.8344	2155413	-48	-47.7597	-7.25	-22.747	5361490	-46	-54.4311	-25.27	-15.4807	3487086
	2021-05-15	-37	-66.9029	697787	-44	-46.5193	0.39	-22.7294	4036337	-33	-43.9149	-18.27	-3.03347	2481327
	2021-05-16	-16	-50.0867	618067	-48	-48.2023	-15.5	-19.608	2676994	-39	-46.7833	-7.39	-11.7435	1823654
	2021-05-17	-27	-46.6353	2169518	-48	-46.8591	-10.63	-13.8021	5193363	-50	-58.437	1.16	-18.6524	3180544
	2021-05-18	-27	-47.5271	2104793	-47	-46.3556	-8.5	-13.5488	5440067	-48	-56.0171	-25	-14.9255	3365725
	2021-05-19	-29	-47.4436	2108351	-47	-45.2935	-6.92	-15.5201	5562639	-49	-54.117	-26.53	-13.4432	3511127
	2021-05-20	-24	-44.5364	2223317	-49	-45.2644	-4.45	-14.3203	5595731	-47	-54.0868	-22.04	-13.7727	3513436
	2021-05-21	-54	-80.7103	782034	-45	-43.7421	10.96	-7.57954	5773819	-44	-53.5637	-18.21	-8.59135	3553467
	2021-05-22	-33	-59.7795	847971	-37	-38.8913	20.35	-7.36607	4612040	-30	-43.8286	-16.11	2.32027	2485145
	2021-05-23	-29	-58.0473	519492	-41	-40.4275	0.95	-3.95776	3078810	-33	-44.1354	0.28	0.768156	1914394
	2021-05-24	-23	-43.1378	2311708	-49	-46.9915	-6.01	-9.34606	5180425	-49	-56.7279	6.61	-13.6071	3311330
	2021-05-25	-24	-45.0107	2205730	-48	-46.0529	-2.33	-7.7192	5470771	-47	-53.9364	-14.87	-9.42154	3524943
	2021-05-26	-24	-44.4185	2229707	-47	-44.6765	0.52	-8.76747	5625370	-46	-54.0411	-21.98	-9.24546	3516934
	2021-05-27	-24	-43.96	2246425	-46	-43.5544	5.49	-5.4071	5770548	-45	-52.978	-17.03	-5.69272	3598288
	2021-05-28	-22	-40.91	2395597	-42	-41.9007	26.33	5.22239	5962805	-47	-55.9878	-14.35	-19.4097	3367968
	2021-05-29	-28	-53.5884	978497	-32	-35.5774	44.61	11.307	4862152	-43	-54.38	-8.67	-23.488	2018327
	2021-05-30	-24	-54.3911	564766	-31	-28.5197	23.53	17.5245	3694226	-47	-54.7677	-12.18	-21.0545	1550040
	2021-05-31	-24	-42.2564	2347542	-55	-61.2223	26.95	22.4441	3789674	-61	-72.6561	-20.09	-12.1874	2092452
	2021-06-01	-24	-44.1643	2239681	-48	-50.0253	21.8	15.0794	5067924	-46	-54.4067	-32.75	-6.68034	3488958
	2021-06-02	-22	-42.4233	2309745	-48	-49.996	22.55	11.2271	5084478	-46	-53.0491	-20.92	-6.72683	3592847
	2021-06-03	-23	-42.656	2298697	-48	-49.1973	20.2	7.78336	5193654	-48	-55.8687	-14.75	-12.273	3377076
	2021-06-04	-19	-37.3882	2538376	-48	-50.738	24.67	3.83975	5055818	-44	-54.6496	-12.23	-6.34619	3470367
	2021-06-05	-29	-55.2219	944058	-34	-36.0667	38.7	6.758	4825219	-28	-39.7238	-14.98	19.1898	2666749
	2021-06-06	-23	-51.35	602423	-38	-37.295	11.32	5.9081	3240704	-32	-41.1084	2.36	12.209	2018124
	2021-06-07	-30	-47.7961	2122329	-46	-46.1813	8.69	4.83218	5259599	-46	-55.2555	23.95	-0.567872	3424002
	2021-06-08	-28	-48.7123	2057253	-46	-44.7647	11.81	5.64059	5601398	-46	-55.0344	-5.26	-5.23419	3440926
	2021-06-09	-29	-48.6184	2061224	-45	-44.0061	15	4.37466	5693537	-45	-52.3671	-10.41	0.3673	3645031
	2021-06-10	-28	-47.7204	2095685	-45	-43.8559	15.71	3.75717	5739718	-42	-50.986	-13.44	4.89696	3750719
	2021-06-11	-24	-42.9642	2312318	-42	-42.029	31.62	9.62852	5949635	-43	-51.7829	-5.3	1.40322	3689742
	2021-06-12	-35	-60.7047	828465	-34	-34.6021	39.64	7.48153	4935760	-27	-40.6739	2.01	16.86	2624716
	2021-06-13	-17	-44.4761	687541	-34	-31.9281	19.49	13.6809	3518074	-31	-40.8393	10.82	10.5796	2027344
	2021-06-14	-38	-56.1909	1781040	-46	-45.2524	10.85	6.91551	5350385	-47	-55.5704	21.93	0.120127	3399908
	2021-06-15	-36	-56.5913	1741211	-46	-44.4164	14.23	7.92706	5636723	-43	-51.0348	-6.07	10.6195	3746988
	2021-06-16	-35	-55.7662	1774484	-46	-43.8019	16.1	5.37303	5714305	-43	-50.2442	-9.89	8.82569	3807484
	2021-06-17	-34	-55.0911	1800220	-47	-44.4295	12.08	0.502152	5681077	-41	-49.8971	1.49	12.4158	3834049
	2021-06-18	-36	-53.3001	1893283	-45	-44.1361	23.65	2.99017	5733380	-42	-50.2415	2.83	15.535	3807688
	2021-06-19	-30	-56.5706	915623	-38	-37.7582	22.86	-5.43411	4697560	-29	-40.6487	9.11	18.0867	2625831
	2021-06-20	-31	-58.0014	520060	-40	-37.2512	4.3	-0.770621	3242970	-30	-40.4143	26.07	10.8124	2041909
	2021-06-21	-61	-82.9211	694334	-49	-45.6978	6.56	2.77778	5306850	-45	-54.8346	22.44	8.49623	3456212
	2021-06-22	-33	-52.475	1906325	-47	-43.6053	11.56	5.40438	5718979	-46	-53.9098	-6.72	4.96439	3526983
	2021-06-23	-40	-56.2597	1754684	-46	-42.9807	14.19	3.6395	5797802	-41	-50.1916	-2.19	15.4161	3811511
	2021-06-24	-34	-53.039	1882483	-46	-42.8139	15.84	3.87374	5846248	-42	-50.3226	-3.97	14.6399	3801482
	2021-06-25	-44	-58.8086	1669961	-42	-41.58	29.61	7.95436	5995724	-40	-50.3834	8.98	17.0197	3796836
	2021-06-26	-33	-56.8862	908970	-32	-34.2408	39.58	7.43534	4963028	-25	-39.068	11.33	30.0494	2695764
	2021-06-27	-30	-57.8049	522494	-38	-35.9435	15.32	9.71363	3310551	-24	-35.335	28.06	39.1178	2215971
	2021-06-28	-58	-82.8142	698681	-47	-45.215	11.72	7.75463	5354041	-46	-55.5119	35.27	12.799	3404381
	2021-06-29	-28	-44.5901	2222601	-48	-44.0923	14.06	7.76644	5669594	-47	-54.0924	18.14	13.7492	3513007
	2021-06-30	-26	-44.7348	2217020	-47	-43.6785	15.86	5.1552	5726846	-46	-54.4418	1.56	8.40592	3486274
	2021-07-01	-22	-41.026	2364034	-45	-42.5594	19.65	7.29017	5872268	-46	-55.6087	3.97	1.34666	3396977
	2021-07-02	-21	-38.046	2511708	-42	-41.8546	31.52	9.54523	5967533	-45	-55.3449	1.78	-0.344016	3417160
	2021-07-03	-25	-50.7048	1039292	-35	-35.9922	41.56	8.95936	4830845	-36	-48.4637	-1.89	-1.21719	2280077
	2021-07-04	-21	-50.8312	608848	-37	-35.0296	20.01	14.1756	3357786	-27	-39.2003	8.7	29.4576	2083511
	2021-07-05	-21	-37.656	2534570	-46	-44.2681	17.29	13.1269	5446578	-58	-70.3878	2.69	9.28252	2266030
	2021-07-06	-21	-39.6183	2422030	-46	-44.5377	19.52	12.9252	5624427	-44	-54.4791	9.97	15.4543	3483418
	2021-07-07	-17	-37.9661	2488551	-44	-42.0595	24.19	12.7156	5891470	-43	-52.0189	-1.59	16.5495	3671681
	2021-07-08	-17	-36.5516	2543397	-46	-43.985	18.57	6.32174	5726518	-43	-53.8865	5.71	7.6515	3528763
	2021-07-09	-17	-33.973	2676834	-43	-42.3007	32.41	10.2865	5921754	-45	-55.1202	9.9	9.58718	3434356
	2021-07-10	-21	-49.2043	1070928	-35	-35.9534	39.41	7.3045	4833776	-28	-40.3821	4.42	26.065	2637625
	2021-07-11	-22	-50.2306	616284	-27	-22.6636	45.46	38.3884	3996879	-33	-41.5974	19.63	19.3901	2001365
	2021-07-12	-20	-36.593	2577784	-47	-47.0409	16.38	12.2492	5175594	-45	-55.3479	31.29	10.735	3416933
	2021-07-13	-17	-36.8484	2533136	-46	-44.9072	22.38	15.6274	5586956	-41	-51.6936	1.08	16.0371	3696571
	2021-07-14	-16	-35.7648	2576858	-45	-44.3359	23.72	12.289	5660008	-42	-50.634	0.37	15.521	3777659
	2021-07-15	-10	-32.586	2702362	-46	-44.4841	22.99	10.2852	5675501	-40	-49.5915	6.45	21.21	3857428
	2021-07-16	-48	-76.6158	948031	-42	-42.4942	37.61	14.6177	5901891	-40	-50.9211	8.97	19.9529	3755687
	2021-07-17	-29	-53.2809	984980	-33	-35.2886	50	15.4557	4883943	-31	-43.2029	17.86	18.1628	2512827
	2021-07-18	-2	-30.0882	865704	-33	-32.1793	27.13	20.9495	3505093	-30	-40.296	31.37	24.3948	2045962
	2021-07-19	-17	-35.2747	2631379	-46	-47.2318	19.36	15.1235	5156934	-43	-53.7848	22.82	16.2608	3536548
	2021-07-20	-16	-35.1839	2599906	-46	-48.4192	21.11	14.4274	5230804	-42	-51.9127	5.42	18.2927	3679804
	2021-07-21	-16	-34.9234	2610612	-46	-47.0946	27.74	15.9376	5379499	-42	-51.2546	5.15	12.5197	3730163
	2021-07-22	-16	-34.9325	2608301	-45	-46.7334	29.77	16.3648	5445547	-40	-49.5327	8.29	17.221	3861929
	2021-07-23	-17	-33.9216	2678918	-43	-45.5663	39.08	15.8421	5586598	-39	-50.7133	6.2	16.8658	3771585
	2021-07-24	-14	-30.3805	1467790	-35	-39.6138	39.87	7.65856	4557513	-24	-38.7767	14.1	26.997	2708652
	2021-07-25	-7	-27.3748	899303	-36	-37.7547	23.22	17.2296	3216947	-32	-41.9152	27.91	16.5503	1990475
	2021-07-26	-19	-35.5269	2621127	-47	-49.8403	23.08	18.7114	4902011	-42	-53.7712	32.18	17.331	3537590
	2021-07-27	-16	-34.6841	2619951	-48	-49.8889	24.47	17.602	5081755	-43	-50.9203	-1.16	15.3788	3755751
	2021-07-28	-15	-33.8281	2654552	-49	-49.7085	24.82	13.2873	5113715	-42	-50.1976	6.38	12.761	3811052
	2021-07-29	-13	-33.1316	2680493	-46	-46.4054	30.5	17.0194	5479079	-44	-52.7543	5.69	3.52989	3615406
	2021-07-30	-12	-30.4933	2817906	-45	-48.8121	40.32	16.8749	5253481	-41	-50.4296	6.47	15.7795	3793300
	2021-07-31	0	-21.0514	1664477	-33	-41.1492	50.84	16.1022	4441628	-25	-39.0098	0.52	23.8684	2698340
	2021-08-01	2	-19.3057	999221	-32	-37.6277	26.8	20.6355	3223510	-33	-42.1842	26.81	13.2914	1981257
	2021-08-02	-12	-33.4719	2704672	-47	-49.5779	26.75	22.2512	4927655	-43	-53.7082	28.8	14.0111	3542407
	2021-08-03	-11	-30.8717	2772875	-47	-49.2293	29.47	22.3262	5148647	-41	-51.0497	-4.02	14.6018	3745845
	2021-08-04	-9	-29.7446	2818364	-46	-47.7959	36.4	23.7974	5308182	-42	-50.5135	3.08	13.3907	3786878
	2021-08-05	-9	-29.6513	2820001	-47	-48.3916	29.8	16.3917	5276022	-42	-50.492	4.99	9.60008	3788522
	2021-08-06	-8	-27.4043	2943140	-45	-47.8685	41.17	17.5829	5350325	-41	-51.1027	7.07	15.5803	3741787
	2021-08-07	-1	-20.2764	1680815	-35	-39.084	45.25	11.7996	4597499	-27	-40.8444	6.39	23.1172	2617173
	2021-08-08	2	-20.1199	989139	-34	-34.2434	24.36	18.3141	3398419	-34	-43.6082	26.58	15.1536	1932459
	2021-08-09	-13	-31.0473	2803244	-48	-50.0906	26.83	22.3283	4877550	-44	-54.622	28.52	11.8598	3472484
	2021-08-10	-11	-30.6112	2783325	-45	-46.522	39.04	31.3681	5423194	-43	-51.8074	-2.39	13.4038	3687864
	2021-08-11	-10	-29.4454	2830368	-45	-46.6112	37.16	24.4872	5428646	-43	-51.358	1.07	14.0518	3722255
	2021-08-12	-11	-29.8057	2813813	-46	-46.1128	37.76	23.5294	5508995	-43	-52.0114	3.95	14.3746	3672255
	2021-08-13	-12	-28.6323	2893355	-43	-45.8151	46.46	21.989	5561065	-42	-52.7004	7.76	15.535	3619528
	2021-08-14	-2	-20.926	1667121	-29	-32.9425	54.88	19.2118	5061016	-30	-42.8136	11.09	21.6052	2530048
	2021-08-15	-7	-25.4055	923689	-29	-27.3695	34.19	27.6663	3753673	-28	-38.9431	26.27	24.7556	2092325
	2021-08-16	-14	-31.6072	2780481	-46	-48.2675	31.23	26.5721	5055723	-44	-54.8133	26.44	14.5899	3457843
	2021-08-17	-12	-30.4011	2791753	-47	-48.4028	32.18	24.8866	5232464	-43	-52.4689	5.53	15.886	3637244
	2021-08-18	-19	-35.4949	2587684	-46	-46.4924	36.53	23.9154	5440729	-43	-52.2186	3.54	12.908	3656398
	2021-08-19	-23	-37.5993	2501397	-46	-46.3884	36.93	22.7852	5480820	-43	-52.5113	6.43	14.3542	3633999
	2021-08-20	-15	-29.3318	2864994	-43	-45.0995	51.35	26.062	5634506	-41	-52.4376	6.87	13.6158	3639642
	2021-08-21	-14	-29.3514	1489487	-32	-35.127	61.67	24.4381	4896145	-29	-42.6481	11.33	16.1944	2537370
	2021-08-22	-6	-24.1545	939180	-30	-29.077	34.58	28.0373	3665426	-57	-67.4778	25.16	-24.6392	1114486
	2021-08-23	-16	-30.5207	2824652	-45	-47.2322	35.95	31.1246	5156901	-49	-59.6795	21.98	7.90652	3085461
	2021-08-24	-14	-29.8631	2813332	-45	-46.3519	39.52	31.8216	5440442	-42	-51.6848	-35.26	23.7211	3697249
	2021-08-25	-13	-29.1392	2842650	-45	-45.1991	41.95	28.8346	5572234	-43	-51.1967	-1.27	20.6213	3734597
	2021-08-26	-12	-28.3838	2870812	-44	-45.1983	43.48	28.6585	5602483	-42	-51.6079	14.92	20.2204	3703133
	2021-08-27	-13	-27.6006	2935179	-41	-43.1556	57.75	31.3926	5834016	-43	-53.799	15.34	12.294	3535459
	2021-08-28	-3	-20.6848	1672206	-28	-30.8403	64.65	26.7318	5219670	-32	-44.9411	18.52	17.5732	2435923
	2021-08-29	0	-19.2238	1000236	-25	-21.4468	43.57	36.5902	4059768	-29	-40.7955	24.84	31.2034	2028847
	2021-08-30	-13	-28.7252	2897649	-53	-59.7076	38.09	33.1887	3937698	-43	-54.2113	24.45	20.9785	3503908
	2021-08-31	-9	-27.4954	2908307	-45	-45.8259	40.56	32.8042	5493783	-42	-50.6158	12.72	25.1457	3779047
	2021-09-01	-7	-24.9122	3012223	-44	-43.7687	42.74	29.5516	5717683	-47	-55.8227	11.25	17.473	3380596
	2021-09-02	-7	-25.101	3002408	-43	-41.1969	47.76	32.4964	6011550	-45	-62.75	16.06	56.366	2850499
	2021-09-03	-9	-23.5608	3098958	-39	-38.4023	57.11	30.8596	6321849	-37	-52.798	11.59	32.6272	3612060
	2021-09-04	5	-11.8012	1859499	-29	-29.5897	69.35	30.3494	5314061	-25	-40.9591	54.44	28.0905	2612095
	2021-09-05	4	-13.8483	1066799	-25	-21.3616	56.77	49.1485	4064173	-30	-40.6459	46.43	27.5256	2033974
	2021-09-06	-11	-25.8339	3015194	-39	-37.7398	49.63	44.3191	6084570	-58	-70.5275	35.28	20.771	2255335
	2021-09-07	-9	-25.3785	2993217	-39	-37.3957	49.51	41.2604	6348697	-44	-56.4049	9.96	27.0235	3336046
	2021-09-08	-6	-23.4131	3072360	-39	-36.1436	51.21	37.2391	6493011	-43	-51.3546	9.62	24.9449	3722514
	2021-09-09	-6	-22.8321	3093357	-39	-35.8358	47.89	32.613	6559632	-41	-48.355	16.01	27.9637	3952054
	2021-09-10	-7	-21.5767	3179400	-37	-34.9795	65.15	37.5562	6673138	-36	-45.6	18.14	38.8557	4162873
	2021-09-11	-5	-21.7481	1649788	-25	-26.7543	81.81	39.94	5528056	-23	-35.4941	24.83	40.2149	2853882
	2021-09-12	-5	-20.9499	978861	-26	-25.0487	51.62	44.2489	3873617	-24	-33.3341	53.29	42.6676	2284537
	2021-09-13	-13	-28.0381	2925581	-38	-35.474	45.08	39.9306	6306005	-35	-43.8824	47.55	46.5764	4294312
	2021-09-14	-6	-24.9313	3011158	-38	-37.0936	43.73	35.7993	6379327	-35	-40.9015	21.63	36.7149	4522420
	2021-09-15	-3	-24.7136	3020188	-37	-33.8108	46.71	33.1548	6730208	-37	-41.3126	33.98	28.6599	4490961
	2021-09-16	-6	-30.2463	2796150	-37	-33.3125	48.8	33.429	6817592	-42	-51.0658	26.54	17.4556	3744614
	2021-09-17	-43	-71.0085	1175360	-35	-32.6948	63.47	36.1569	6907620	-34	-41.3938	22.15	31.4684	4484746
	2021-09-18	-43	-64.6549	745183	-25	-25.1802	80.91	39.2472	5646853	-22	-34.7676	14.45	39.3496	2886023
	2021-09-19	-26	-47.5955	648915	-28	-24.9265	51.36	44.0015	3879933	-22	-33.7336	45.07	31.7272	2270847
	2021-09-20	-14	-30.1913	2838045	-39	-34.4887	49.2	43.9043	6402299	-37	-42.9601	46.23	30.4794	4364887
	2021-09-21	-10	-26.6121	2943736	-37	-33.1235	52.54	44.1232	6781933	-36	-40.8794	11.56	32.1714	4524115
	2021-09-22	-9	-25.4586	2990301	-36	-31.3343	58.67	44.0098	6982022	-37	-40.8374	18.93	27.1172	4527324
	2021-09-23	-8	-24.3733	3031578	-36	-31.2491	56.11	39.9839	7028535	-37	-41.2052	22.2	24.3012	4499181
	2021-09-24	-10	-23.4001	3105473	-32	-29.5413	82.95	52.3821	7231267	-33	-39.9994	20.61	38.91	4591452
	2021-09-25	-2	-16.1278	1768282	-18	-21.0911	114.39	65.0169	5955470	-19	-32.1466	21.64	48.6211	3001982
	2021-09-26	-2	-17.9074	1016536	-19	-16.6625	71.27	62.9436	4307028	-24	-33.7019	53.01	35.5796	2271934
	2021-09-27	-11	-24.9464	3051274	-36	-32.3721	58.95	53.3083	6609152	-37	-42.9873	55.81	23.1298	4362809
	2021-09-28	-7	-23.5633	3066029	-35	-30.9979	56.05	47.4395	6997493	-39	-42.6955	15.02	15.422	4385136
	2021-09-29	-8	-23.1033	3084789	-36	-29.0737	57.09	42.5758	7211886	-36	-40.1895	11.74	19.0891	4576904
	2021-09-30	-3	-22.0102	3126305	-35	-28.2885	59.93	43.4093	7331210	-34	-39.0652	6.42	24.4746	4662942
	2021-10-01	-3	-19.913	3246848	-34	-29.0709	75.71	46.3518	7279543	-33	-39.1582	12.77	31.6042	4655823
	2021-10-02	7	-9.84573	1900726	-28	-25.8199	85.8	43.0111	5598574	-21	-33.3766	21.69	44.9696	2947562
	2021-10-03	7	-10.4543	1108826	-19	-14.1361	62.96	55.0376	4437597	-25	-34.3714	45.01	33.0074	2248991
	2021-10-04	-8	-23.052	3128288	-38	-31.2883	46.1	40.9144	6715065	-38	-44.0236	52	21.044	4283504
	2021-10-05	-3	-20.5429	3187184	-37	-30.9616	46.93	38.8228	7001175	-36	-40.0063	12.7	21.8865	4590927
	2021-10-06	-2	-19.2414	3239710	-37	-29.5178	51.46	37.466	7166726	-35	-38.9252	9.78	21.9855	4673654
	2021-10-07	-2	-19.11	3242564	-36	-29.2414	52.66	36.8902	7233792	-33	-38.3991	12.22	27.7392	4713915
	2021-10-08	-5	-19.6725	3256596	-35	-28.8122	72.35	43.5532	7306093	-31	-39.3338	15.77	33.5053	4642385
	2021-10-09	7	-9.88529	1899892	-24	-19.727	96.09	50.9313	6058427	-19	-34.2481	24.61	42.7064	2909007
	2021-10-10	4	-10.7246	1105479	-24	-18.659	55.54	47.9783	4203847	-27	-38.6839	46.97	28.2472	2101206
	2021-10-11	-42	-70.686	1191748	-38	-31.1132	43.8	38.696	6732184	-47	-56.7521	49.05	22.6493	3309480
	2021-10-12	-3	-20.0173	3208265	-36	-29.3888	47.89	39.7298	7160666	-35	-39.6592	9.54	23.8614	4617487
	2021-10-13	-1	-18.839	3255853	-37	-29.1836	49.22	35.4329	7200714	-34	-38.9885	11.11	23.927	4668813
	2021-10-14	-7	-22.8006	3094619	-36	-28.2613	51.81	36.128	7333991	-32	-37.6893	14.36	30.7386	4768229
	2021-10-15	-4	-18.9987	3283913	-35	-28.1272	70.24	41.7958	7376401	-32	-38.3435	17.64	36.1579	4718167
	2021-10-16	6	-11.1826	1872541	-27	-21.8492	87.33	44.1887	5898258	-23	-34.4739	27.59	39.3401	2899017
	2021-10-17	5	-13.3137	1073419	-25	-19.1197	57.65	49.9857	4180038	-24	-33.0599	49.8	35.1606	2293935
	2021-10-18	-18	-39.0406	2478278	-38	-31.9331	45.72	40.5478	6652048	-36	-41.9168	45.89	19.6462	4444726
	2021-10-19	-5	-23.1723	3081714	-37	-30.9579	47.61	39.4652	7001547	-35	-38.7256	14.61	20.6993	4688930
	2021-10-20	-2	-19.7031	3221188	-37	-30.0506	51.16	37.1937	7112555	-33	-37.7977	8.73	23.9689	4759935
	2021-10-21	-2	-19.7027	3218805	-37	-29.1388	51.35	35.7156	7244282	-32	-38.0042	11.23	27.3006	4744131
	2021-10-22	-5	-19.426	3266592	-35	-29.8472	76.44	46.9599	7199873	-31	-38.6199	17.61	33.4963	4697015
	2021-10-23	5	-11.3778	1868425	-24	-21.5829	87.75	44.512	5918356	-20	-33.8847	24.26	41.6128	2925084
	2021-10-24	3	-14.3196	1060963	-23	-17.9196	57.45	49.7955	4242058	-24	-34.0732	46.87	31.9018	2259210
	2021-10-25	-5	-21.4298	3194241	-39	-37.4713	58.19	52.5752	6110810	-35	-41.77	48.54	22.7695	4455959
	2021-10-26	-1	-19.6711	3222152	-37	-35.184	65.67	56.5287	6572985	-42	-48.5609	12.01	9.57263	3936295
	2021-10-27	0	-18.9327	3252095	-37	-34.3922	68.13	52.5958	6671099	-32	-37.2203	11.48	28.7963	4804115
	2021-10-28	1	-18.9489	3249020	-37	-33.0243	69.99	52.4301	6847057	-30	-36.2096	1.42	39.9408	4881460
	2021-10-29	1	-18.6114	3299617	-35	-33.3218	91.01	59.0955	6843273	-32	-38.859	22.14	37.7965	4678717
	2021-10-30	11	-10.8647	1879244	-22	-17.6669	108.93	60.8143	6213903	-24	-35.2669	36.75	48.0886	2863930
	2021-10-31	18	-6.23486	1161075	-27	-19.6899	60.99	53.1634	4150568	-14	-29.878	52.19	47.486	2402972
	2021-11-01	-43	-72.2107	1129762	-37	-31.8671	44.91	39.7666	6658499	-33	-41.4217	55.46	25.718	4482610
	2021-11-02	-1	-20.0609	3206516	-36	-35.626	47.62	39.4747	6528152	-39	-46.338	26.1	17.8934	4106402
	2021-11-03	1	-18.4766	3270393	-36	-29.911	51.04	37.0848	7126753	-34	-37.2608	14.11	17.9452	4801019
	2021-11-04	1	-18.0514	3284996	-35	-29.158	50.75	35.1775	7242318	-32	-37.6497	8.27	19.5368	4771257
	2021-11-05	0	-17.1004	3360874	-34	-29.102	76.54	47.0431	7276352	-31	-37.9216	11.57	26.2086	4750452
	2021-11-06	12	-6.75586	1965870	-22	-18.7573	93.25	48.7454	6131609	-20	-30.827	16.5	38.2465	3060363
	2021-11-07	9	-9.97836	1114720	-22	-16.463	49.57	42.2985	4317340	-20	-26.9445	38.97	37.3836	2503498
	2021-11-08	-2	-19.6024	3268530	-37	-31.53	38.11	33.2079	6691448	-33	-40.8454	44.8	15.4527	4526711
	2021-11-09	0	-18.1265	3284111	-35	-30.237	42.51	34.6466	7074657	-32	-37.3039	16.93	20.2461	4797721
	2021-11-10	2	-16.9079	3333323	-35	-29.7166	50.02	36.159	7146520	-31	-36.4058	4.78	25.0918	4866445
	2021-11-11	0	-17.5248	3306108	-35	-27.0601	54.86	38.863	7456784	-38	-46.1541	10.56	28.0861	4120470
	2021-11-12	-1	-17.0426	3363216	-33	-32.072	80.71	50.5164	6971536	-34	-41.0731	18.43	29.2957	4509290
	2021-11-13	12	-6.34643	1974502	-22	-17.6622	96.79	51.4701	6214259	-20	-32.5309	24.93	44.7033	2984977
	2021-11-14	7	-9.91375	1115520	-23	-18.2214	47.58	40.4053	4226463	-22	-31.1243	42.39	35.696	2360265
	2021-11-15	-2	-18.9234	3296134	-37	-30.7514	37.86	32.9668	6767533	-34	-40.5622	51.35	22.2234	4548383
	2021-11-16	1	-18.2222	3280272	-35	-28.2637	46.58	38.4921	7274767	-32	-36.8435	14.88	22.8254	4832954
	2021-11-17	1	-17.6095	3305177	-35	-27.1433	50.27	36.3859	7408173	-30	-36.3488	11.15	24.3677	4870809
	2021-11-18	1	-17.5946	3303307	-34	-26.1492	55.15	39.123	7549913	-29	-35.7355	13.04	28.2697	4917737
	2021-11-19	-2	-18.0225	3323492	-32	-25.6196	83.89	53.1651	7633759	-30	-37.9695	17.87	29.5492	4746786
	2021-11-20	7	-11.0319	1875717	-20	-17.0784	104.72	57.5739	6258317	-14	-32.2478	24.96	42.7254	2997503
	2021-11-21	29	-4.30484	1184974	-21	-14.2994	56.43	48.825	4429157	-19	-31.4601	42.39	32.8911	2348757
	2021-11-22	-4	-22.2787	3159726	-36	-29.5816	40.25	35.272	6881857	-33	-40.5595	48.89	26.5589	4548589
	2021-11-23	0	-18.7709	3258263	-35	-27.6783	49.68	41.421	7334136	-30	-38.4309	12.6	32.3656	4711481
	2021-11-24	1	-17.5512	3307514	-35	-27.1482	52.75	38.6368	7407670	-32	-42.1265	14.71	32.3853	4428680
	2021-11-25	2	-17.52	3306301	-33	-24.7621	81.47	62.7242	7691715	-56	-75.6025	21.22	-16.313	1866980
	2021-11-26	-1	-17.5306	3343432	-32	-29.52	130.98	92.3871	7233454	-52	-61.6672	23.66	-3.19573	2933360
	2021-11-27	8	-10.5587	1885695	-25	-19.6051	102.13	55.5804	6067622	-24	-40.5226	-20.44	11.2115	2631408
	2021-11-28	8	-11.5925	1094733	-23	-14.3898	56.33	48.7299	4424484	-24	-39.9498	4.42	16.4804	2057826
	2021-11-29	-2	-19.343	3279077	-37	-29.9311	40.31	35.3299	6847707	-35	-42.793	14.62	14.6118	4377676
	2021-11-30	4	-16.4144	3352787	-36	-28.6778	43.95	36.0072	7232777	-33	-39.3683	-2.74	19.3503	4639748
	2021-12-01	6	-15.1398	3404249	-35	-27.2663	47.64	33.9989	7395666	-32	-37.4067	3.48	20.212	4789853
	2021-12-02	6	-15.1658	3400671	-35	-26.0634	47.82	32.5502	7558684	-31	-37.1698	9.81	19.0267	4807985
	2021-12-03	4	-14.0102	3486156	-33	-26.3731	81.9	51.5076	7556423	-30	-37.3633	13.89	31.7128	4793175
	2021-12-04	15	-4.84219	2006216	-20	-15.698	96.35	51.1315	6362506	-14	-28.0571	15.85	50.5515	3182911
	2021-12-05	12	-7.43757	1146182	-24	-17.1261	47.31	40.1484	4283068	-18	-29.8923	44.96	39.1411	2402481
	2021-12-06	2	-16.2695	3404029	-38	-30.3686	38.67	33.7481	6804947	-33	-40.8012	57.46	24.3966	4530099
	2021-12-07	10	-12.5339	3508442	-37	-30.1329	42.68	34.8073	7085210	-32	-37.0007	18.25	23.0412	4820926
	2021-12-08	-24	-61.9717	1525543	-36	-27.7398	43.27	30.0327	7347519	-32	-37.1587	12.94	22.6676	4808833
	2021-12-09	9	-12.174	3520599	-35	-26.3868	52.55	36.7916	7525619	-31	-36.3531	13.3	26.9435	4870483
	2021-12-10	6	-12.5585	3545010	-34	-26.2693	79.88	49.8251	7567080	-30	-36.9915	16.42	36.8369	4821627
	2021-12-11	19	-1.69003	2072673	-22	-18.859	94.19	49.4689	6123930	-15	-31.0069	23.73	54.9353	3052402
	2021-12-12	21	-2.29867	1209816	-23	-16.7663	48.6	41.3757	4301663	-16	-28.3049	50.31	45.6006	2456879
	2021-12-13	7	-15.1539	3449383	-41	-34.0061	33.15	28.424	6449459	-33	-41.7882	61.5	28.055	4454568
	2021-12-14	9	-14.4692	3430813	-42	-35.6642	32.9	25.5669	6524281	-33	-39.2031	23.72	27.4336	4652391
	2021-12-15	12	-13.5066	3469769	-42	-35.0381	38.92	26.0846	6605415	-32	-38.8642	16.55	24.777	4678322
	2021-12-16	14	-12.2746	3516565	-44	-37.6734	35.24	21.2697	6371766	-32	-39.1299	17.29	26.9945	4657992
	2021-12-17	8	-13.5931	3503065	-42	-37.853	53.32	27.7028	6378231	-32	-41.3582	18.22	23.5379	4487471
	2021-12-18	27	1.62116	2142483	-33	-34.1586	72.38	32.6817	4969230	-25	-39.7172	23.55	18.9616	2667042
	2021-12-19	57	4.89954	1298950	-33	-27.377	24.51	18.4569	3753284	-24	-35.3282	34.7	20.6471	2216202
	2021-12-20	12	-14.9104	3459283	-48	-46.1443	22.57	18.2195	5263214	-38	-47.8055	23.22	15.8676	3994105
	2021-12-21	16	-11.726	3540846	-51	-48.2656	16.85	10.4025	5246376	-40	-47.7702	1.73	10.177	3996801
	2021-12-22	20	-11.0449	3568520	-52	-49.0867	12.98	2.5413	5176939	-40	-49.2027	4.94	4.87984	3887186
	2021-12-23	22	-12.5324	3506233	-53	-50.5112	5.98	-4.96772	5059336	-42	-52.2572	1.14	-2.18323	3653442
	2021-12-24	-8	-38.1273	2508413	-58	-58.9713	-21.99	-35.0242	4210830	-56	-69.653	-1.29	-34.7909	2322258
	2021-12-25	-48	-71.9161	592095	-87	-100	-59.35	-68.7115	0	-54	-74.2217	-5.56	-50.2758	1140486
	2021-12-26	-4	-22.1506	963993	-59	-52.5975	-10.86	-15.1936	2449844	-31	-47.3675	-29.78	-10.1141	1803635
	2021-12-27	-5	-23.4468	3112240	-63	-66.3556	6.06	2.29552	3288006	-48	-62.1326	-49.33	-3.75669	2897745
	2021-12-28	0	-20.6045	3184712	-63	-64.6338	9.72	3.66591	3586478	-45	-59.1974	-25.13	2.90309	3122352
	2021-12-29	3	-19.6004	3225309	-59	-57.0034	16.96	6.15357	4371955	-46	-59.638	-13.82	1.04943	3088639
	2021-12-30	5	-20.9355	3169387	-58	-55.639	18.6	6.34864	4535111	-45	-59.1442	-6.24	3.32585	3126427
	2021-12-31	-20	-47.27	2137752	-56	-53.1303	45.55	21.2311	4810300	-54	-69.5866	-5.35	-14.0684	2327338
	2022-01-01	-53	-75.6696	512958	-54	-64.2232	-6.21	-27.8094	2700171	-49	-68.836	-0.36	-33.8817	1378763
	2022-01-02	-10	-27.2654	900658	-44	-38.4547	6.79	1.59833	3180772	-37	-50.5425	-6.47	-3.95717	1694831
	2022-01-03	-7	-28.7328	2897339	-62	-64.4388	10.39	6.47184	3475327	-49	-58.5979	-31.85	-7.16392	3168231
	2022-01-04	-2	-25.4837	2988998	-56	-52.7155	8.69	2.69274	4795116	-47	-55.9388	-19.43	-7.99698	3371712
	2022-01-05	-1	-24.3288	3035624	-53	-46.5269	13.52	3.0314	5437218	-48	-56.2689	-16.29	-11.7746	3346453
	2022-01-06	-1	-23.6431	3060850	-53	-46.0184	12.27	0.672525	5518645	-46	-53.7648	-15.88	-10.6713	3538080
	2022-01-07	-6	-24.9812	3041376	-51	-43.3055	24.29	3.52324	5818630	-51	-60.7579	-17.29	-17.3094	3002938
	2022-01-08	0	-18.4028	1720318	-45	-42.3789	39.13	7.08898	4348825	-42	-52.1405	-13.97	-7.0369	2117406
	2022-01-09	0	-19.1796	1000783	-38	-32.652	21.65	15.7359	3480662	-47	-53.9544	-10.02	-10.6029	1577910
	2022-01-10	-5	-26.3247	2995238	-48	-41.9646	14.77	10.6964	5671695	-45	-54.3321	-3.74	-5.14361	3494664
	2022-01-11	-3	-25.9076	2971997	-49	-41.8842	16.19	9.77891	5893515	-50	-56.785	-24.61	-12.1627	3306959
	2022-01-12	-3	-25.7366	2979150	-47	-39.4001	22.45	11.1363	6161884	-46	-52.4439	-14.34	-7.61885	3639155
	2022-01-13	-4	-26.1787	2959206	-48	-39.5643	23.32	10.5811	6178459	-44	-51.0902	-19.7	-4.67252	3742749
	2022-01-14	-8	-27.4671	2940594	-45	-36.5398	45.69	21.3477	6513005	-45	-51.5231	-12.97	-5.25982	3709619
	2022-01-15	-2	-22.38	1636466	-36	-31.3273	67.92	29.2488	5182918	-45	-54.6199	-7.52	-6.09547	2007713
	2022-01-16	-2	-22.5896	958557	-36	-29.6532	33.81	27.3047	3635646	-46	-52.6712	3.43	-2.50233	1621883
	2022-01-17	-9	-30.6963	2817513	-46	-38.209	25.02	20.5826	6038724	-62	-70.0208	-2.66	-7.19668	2294114
	2022-01-18	-8	-30.0424	2806141	-46	-38.0405	27.34	20.3137	6283301	-45	-50.8224	-17.33	-1.21951	3763239
	2022-01-19	-7	-30.2491	2798127	-46	-37.5671	29.49	17.5259	6348262	-44	-48.6573	-16.75	-1.53216	3928917
	2022-01-20	-9	-30.8958	2770114	-45	-35.8079	33.53	19.7364	6562478	-47	-51.2902	-9.72	-7.38625	3727439
	2022-01-21	-13	-32.1359	2751314	-43	-35.1382	50.39	25.2624	6656846	-46	-51.4188	-7.31	-5.55857	3717597
	2022-01-22	-7	-27.0059	1538938	-34	-28.1232	70.79	31.4578	5424742	-41	-49.389	-9.87	5.33473	2239140
	2022-01-23	-8	-27.5846	896706	-34	-27.1644	34.89	28.3322	3764270	-42	-48.208	3.72	0.814711	1774831
	2022-01-24	-12	-34.0565	2680906	-45	-37.2906	25.58	21.1227	6128471	-46	-50.5911	9.91	0.141968	3780939
	2022-01-25	-10	-33.0979	2683577	-44	-36.542	29.29	22.1561	6435268	-45	-47.5948	-14.29	2.05051	4010225
	2022-01-26	-10	-33.0136	2687224	-44	-35.2574	33.76	21.4013	6583116	-46	-48.0081	-9	-1.44821	3978601
	2022-01-27	-12	-33.9924	2645984	-43	-34.2912	37.43	23.2335	6717537	-45	-47.7212	-5.92	0.683534	4000552
	2022-01-28	-14	-34.4165	2658852	-40	-32.0097	60.3	33.5166	6977935	-44	-48.885	-6.46	-1.49375	3911495
	2022-01-29	-6	-27.8277	1521611	-28	-24.1288	87.63	44.4196	5726204	-62	-71.2648	-1.7	-22.3564	1271306
	2022-01-30	-5	-26.5194	909896	-29	-23.4144	44.45	37.4275	3958079	-44	-49.7271	9.07	7.20438	1722776
	2022-01-31	-11	-35.8536	2607847	-42	-34.0064	30.88	26.2346	6449431	-45	-51.4538	-17.87	15.0377	3714926
	2022-02-01	-11	-36.8316	2533813	-39	-32.2579	40.43	32.6814	6869716	-44	-50.8364	-8.64	13.6736	3762167
	2022-02-02	-10	-36.7913	2535681	-39	-32.1154	43.11	29.8875	6902607	-40	-44.3955	4.9	13.6426	4255050
	2022-02-03	-12	-37.1472	2519523	-39	-31.1649	41.96	27.2956	7037147	-41	-44.8676	4.63	10.1306	4218924
	2022-02-04	-14	-37.3108	2541516	-38	-30.8588	63.85	36.4734	7096048	-44	-49.0079	7.66	5.35035	3902092
	2022-02-05	-7	-29.1489	1493756	-27	-22.7752	88.6	45.1663	5828371	-35	-43.0514	7.14	25.8463	2519530
	2022-02-06	-5	-28.2812	888080	-31	-25.3471	44.27	37.2562	3858195	-38	-45.0777	15.78	12.1625	1882103
	2022-02-07	-13	-39.3444	2465929	-40	-32.415	37.21	32.3399	6604955	-42	-46.6666	31.96	9.74118	4081254
	2022-02-08	-11	-39.2325	2437505	-38	-30.7545	40.83	33.0593	7022173	-40	-42.448	-4.22	13.8463	4404080
	2022-02-09	-12	-39.2681	2436319	-37	-30.0193	45.24	31.8207	7115733	-39	-41.0575	0.27	14.7445	4510481
	2022-02-10	-12	-39.2706	2434404	-37	-29.2844	48.83	33.4559	7229394	-38	-40.7206	5.18	17.5576	4536264
	2022-02-11	-15	-39.704	2444491	-36	-29.5193	71.05	42.4704	7233524	-39	-42.9762	9.04	24.0268	4363661
	2022-02-12	-8	-31.5808	1442485	-26	-20.5249	97.19	51.778	5998205	-26	-35.651	14.86	42.83	2846937
	2022-02-13	-3	-29.1935	876783	-28	-21.1326	60.84	53.0206	4076006	-38	-45.7177	36.86	14.8045	1860171
	2022-02-14	-9	-38.3549	2506156	-39	-35.883	61.39	55.6617	6266034	-40	-45.3772	49.98	19.6353	4179925
	2022-02-15	-12	-39.8487	2412791	-40	-39.358	54.3	45.7861	6149700	-40	-42.882	-1.79	12.2815	4370865
	2022-02-16	-11	-39.0508	2445036	-39	-36.0847	63.55	48.4389	6498998	-38	-41.0984	9.61	14.7025	4507353
	2022-02-17	-13	-39.5249	2424208	-37	-34.1039	66.92	49.6772	6736687	-36	-40.9524	3.73	19.8327	4518527
	2022-02-18	-15	-39.0743	2470020	-52	-48.2938	75.91	46.5184	5306677	-40	-44.5952	8.96	20.0887	4239763
	2022-02-19	-7	-30.7134	1460773	-30	-25.2285	90.89	46.9289	5643207	-33	-43.1371	16.92	27.4914	2515738
	2022-02-20	-4	-29.1109	877805	-33	-26.3249	50.6	43.2785	3807657	-34	-40.2099	31.89	30.1792	2048914
	2022-02-21	-12	-37.706	2532537	-41	-32.3847	52.32	46.9136	6607918	-51	-63.1978	33.36	28.6994	2816228
	2022-02-22	-10	-36.0718	2564290	-35	-28.1595	56.89	48.2332	7285333	-43	-50.1717	11.17	16.5012	3813034
	2022-02-23	-9	-35.4468	2589616	-35	-26.6443	57.72	43.1476	7458915	-39	-45.8799	17.05	22.8356	4141454
	2022-02-24	-9	-35.28	2594371	-35	-25.9068	57.74	41.4455	7574689	-41	-47.0088	6.97	13.1198	4055070
	2022-02-25	-11	-34.0246	2674742	-33	-24.7508	85.63	54.6144	7722923	-46	-52.9139	16.54	8.65472	3603193
	2022-02-26	0	-24.8188	1585048	-21	-16.3331	107.49	59.706	6314571	-31	-41.2282	10.51	33.0829	2600191
	2022-02-27	5	-21.804	968286	-20	-12.8013	64.3	56.3124	4506580	-32	-41.4075	18.97	23.7081	2007873
	2022-02-28	-1	-26.6831	2980669	-36	-28.7142	94.27	87.3746	6966628	-41	-44.0872	39.14	14.7428	4278641
	2022-03-01	2	-23.6573	3062258	-41	-45.6438	181.96	166.402	5512251	-39	-40.2273	5.06	17.0192	4574015
	2022-03-02	4	-21.0792	3165987	-35	-29.8733	95.31	77.2645	7130585	-38	-38.9543	4.26	18.9946	4671429
	2022-03-03	3	-19.9117	3210427	-43	-46.0156	127.61	104.098	5518925	-38	-39.3343	7.75	18.2616	4642346
	2022-03-04	1	-19.3291	3270520	-35	-27.8087	91.65	59.6285	7409091	-40	-41.9695	12.88	21.9174	4440696
	2022-03-05	6	-13.9263	1814696	-27	-18.7364	106.99	59.3211	6133187	-29	-37.4283	15.47	34.4808	2768309
	2022-03-06	8	-13.2116	1074683	-26	-15.7276	63.14	55.2088	4355347	-34	-40.3241	34.18	27.2579	2045002
	2022-03-07	10	-12.8939	3541262	-38	-28.6765	51.22	45.8526	6970317	-41	-42.8089	40.53	24.4403	4376460
	2022-03-08	13	-11.7371	3540403	-36	-26.7986	54.24	45.7294	7423347	-39	-38.5688	8.15	25.2644	4700924
	2022-03-09	9	-10.6796	3583178	-37	-26.6832	58.23	43.6105	7454957	-41	-41.8168	12.88	18.8267	4452381
	2022-03-10	8	-10.5138	3587150	-36	-25.6214	63.08	46.2339	7603869	-38	-37.0696	15.15	30.7794	4815651
	2022-03-11	1	-15.2267	3436836	-37	-27.0196	85.48	54.4894	7490075	-39	-39.6874	12.85	34.3473	4615327
	2022-03-12	2	-11.7199	1861212	-25	-14.5363	116.48	66.6256	6450181	-40	-47.9796	27.68	22.8319	2301494
	2022-03-13	4	-13.3673	1072756	-24	-14.3457	66.39	58.3008	4426765	-35	-39.5899	47.24	33.9735	2070159
	2022-03-14	8	-7.50132	3760496	-37	-28.3331	54.53	49.0451	7003873	-40	-42.3003	28.25	33.4607	4415378
	2022-03-15	10	-6.07117	3767674	-35	-26.7032	55.53	46.9482	7433013	-37	-38.1833	13.74	37.0818	4730428
	2022-03-16	10	-5.43995	3793370	-36	-26.9722	62.27	47.2772	7425568	-37	-37.1605	20.79	36.1318	4808691
	2022-03-17	10	-6.19657	3760211	-34	-23.9296	65.93	48.7895	7776825	-38	-40.847	26.05	35.4111	4526594
	2022-03-18	8	-5.89216	3815273	-35	-25.5829	100.11	66.675	7637524	-36	-38.8653	28.89	60.6645	4678239
	2022-03-19	6	-7.9581	1940523	-25	-14.5246	108.17	60.2294	6451059	-28	-36.1972	32.29	48.1552	2822772
	2022-03-20	7	-8.51689	1132817	-23	-13.2553	62.71	54.7997	4483118	-28	-33.3099	76.53	43.4008	2285366
	2022-03-21	10	-5.06668	3859475	-38	-28.8692			6951482	-39	-41.8001			4453659
	2022-03-22	11	-3.91207	3854280	-36	-26.5442	55.01	46.4569	7449138	-38	-37.9505	54.55	27.2825	4748239
	2022-03-23	12	-3.54482	3869395	-35	-25.5944	62.93	47.8762	7565670	-40	-38.3931	22.06	25.9733	4714373
	2022-03-24	10	-5.0646	3805587	-35	-24.7107	65.69	48.5742	7696975	-40	-40.0702	17.01	26.5966	4586031
	2022-03-25	5	-8.8461	3695516	-33	-24.05	98.96	65.7171	7794847	-37	-39.6673	19.32	36.7825	4616869
	2022-03-26	2	-10.3899	1889254	-20	-11.8624	131.13	77.9018	6651986	-28	-36.529	23.67	45.2073	2808095
	2022-03-27	1	-15.8396	1042142	-23	-15.8081	58.42	50.7183	4351185	-33	-36.8991	50.36	30.6913	2162369
	2022-03-28	10	-5.69077	3834103	-37	-30.6059	50.69	45.3414	6781756	-43	-43.4656	51.73	14.5462	4326204
	2022-03-29	1	-17.8283	3296074	-36	-28.5312	58.29	49.5559	7247636	-39	-38.2937	11.05	23.2247	4721982
	2022-03-30	13	-3.19322	3883500	-37	-27.6957	54.11	39.8711	7352002	-38	-37.2555	4.08	24.6301	4801424
	2022-03-31	14	-2.45519	3910188	-37	-26.9155	55.12	39.0961	7471569	-38	-37.6204	13.37	27.6984	4773498
	2022-04-01	10	-3.04994	3930501	-38	-27.2414	75.41	46.1019	7467307	-37	-39.2535	17.95	34.637	4648528
	2022-04-02	10	-4.06042	2022698	-29	-21.0563	88.35	44.9738	5958094	-26	-32.0117	24.56	53.3378	3007948
	2022-04-03	11	-6.50128	1157776	-24	-13.1576	67.51	59.3664	4488167	-35	-39.563	48.05	27.5722	2071084
	2022-04-04	13	-2.65653	3957459	-40	-37.3237	56.75	51.1863	6125240	-40	-40.208	60.06	28.4045	4575487
	2022-04-05	14	-1.02473	3970097	-39	-34.6123	59.58	50.7748	6630955	-38	-36.7329	8.18	27.8977	4841415
	2022-04-06	16	-0.879799	3976305	-39	-34.5964	62.52	47.5041	6650334	-40	-38.3882	15.96	23.8115	4714745
	2022-04-07	16	-1.47712	3949395	-38	-32.9318	65.74	48.6191	6856511	-39	-38.754	17.54	22.7301	4686754
	2022-04-08	12	-2.14144	3967333	-37	-34.2054	80.57	50.3998	6752587	-34	-37.3902	17.01	41.3543	4791121
	2022-04-09	13	-3.04657	2044073	-24	-18.7438	97.45	51.9781	6132629	-23	-30.8501	19.36	53.8037	3059341
	2022-04-10	13	-7.67839	1143200	-23	-13.8263	67.06	58.9383	4453606	-26	-30.6823	55.18	40.7239	2375410
	2022-04-11	15	-2.80465	3951437	-37	-35.2668	69.01	63.0112	6326252	-35	-39.3787	60.26	34.1378	4638954
	2022-04-12	15	-1.21762	3962360	-36	-33.656	69.35	60.0057	6727933	-33	-40.2265	19.65	57.0581	4574073
	2022-04-13	16	-0.78814	3979982	-37	-32.9582			6816901	-36	-38.3607			4716855
	2022-04-14	16	-5.60254	3784023	-35	-30.671			7087639	-35	-38.1015			4736687
	2022-04-15	-47	-74.1485	1048059	-47	-45.041			5640517	-43	-49.0449			3899260
	2022-04-16	-22	-42.118	1220329	-29	-22.7128			5833078	-26	-36.3236			2817180
	2022-04-17	-1	-19.5113	996675	-26	-20.0388			4132533	-30	-38.4492			2109252
	2022-04-18	11	-5.07852	3858994	-52	-55.3607			4362518	-43	-50.0609			3821515
	2022-04-19	14	-1.95258	3932879	-38	-31.4974			6946838	-41	-45.7409			4152090
	2022-04-20	17	-0.9312	3974243	-35	-25.8242			7542296	-37	-42.9734			4363869
	2022-04-21	15	-1.79464	3936667	-34	-25.3467			7631951	-38	-44.2724			4264469
	2022-04-22	11	-4.33982	3878207	-35	-26.3099			7562911	-37	-45.0748			4203064
	2022-04-23	11	-4.88568	2005299	-23	-16.3201			6315553	-22	-33.2462			2953334
	2022-04-24	6	-12.9129	1078382	-22	-13.9296			4448269	-26	-32.753			2304451
	2022-04-25	9	-9.04319	3697812	-34	-27.9726			7039103	-39	-41.9501			4442179
	2022-04-26	12	-9.56644	3627472	-31	-24.5994			7646360	-36	-38.1221			4735109
	2022-04-27	14	-6.91395	3734239	-32	-24.486			7678366	-33	-35.5398			4932719
	2022-04-28	17	-3.19919	3880364	-31	-22.7774			7894612	-34	-36.3198			4873031
	2022-04-29	14	-4.05804	3889631	-33	-23.9447			7805652	-35	-38.7437			4687543
	2022-04-30	18	-1.54389	2075754	-20	-13.8228			6504031	-23	-32.3431			2993286
	2022-05-01	5	-27.5914	896621	-19	-7.14028			4799154	-25	-31.1313			2360023
	2022-05-02	17	-4.78399	3870968	-48	-51.1648			4772570	-42	-48.9086			3909692
	2022-05-03	20	-1.73198	3941728	-33	-26.6764			7435732	-33	-35.9282			4902991
	2022-05-04	20	-1.06985	3968681	-32	-23.5972			7768745	-35	-36.875			4830541
	2022-05-05	19	-1.50731	3948185	-30	-21.6931			8005469	-32	-34.3194			5026102
	2022-05-06	15	-2.32498	3959892	-32	-22.7758			7925623	-37	-40.6155			4544306
	2022-05-07	20	2.83076	2167985	-22	-15.0888			6408481	-33	-42.3772			2549359
	2022-05-08	15	-7.4748	1145721	-18	-7.41132			4785146	-27	-35.4403			2212361
	2022-05-09	14	-4.92675	3865164	-33	-25.9721			7234613	-36	-40.6291			4543264
	2022-05-10	17	-2.24628	3921098	-31	-24.0483			7702247	-33	-35.7424			4917216
	2022-05-11	17	-2.30753	3919030	-31	-24.2668			7700656	-32	-35.2447			4955300
	2022-05-12	18	-3.88666	3852806	-29	-21.1394			8062070	-32	-35.6364			4925324
	2022-05-13	12	-4.28864	3880282	-32	-22.5361			7950224	-35	-39.0654			4662925
	2022-05-14	10	-5.12611	2000230	-19	-11.9738			6643575	-22	-32.4182			2989967
	2022-05-15	9	-8.99449	1126903	-20	-13.5117			4469867	-22	-28.4113			2453235
	2022-05-16	14	-4.92353	3865295	-33	-25.7726			7254106	-37	-41.5036			4476343
	2022-05-17	16	-5.90195	3774462	-29	-22.4557			7863750	-30	-33.9319			5055761
	2022-05-18	15	-4.182	3843834	-30	-22.0499			7926077	-31	-33.1349			5116748
	2022-05-19	14	-4.50229	3828128	-29	-21.2577			8049981	-32	-36.0542			4893354
	2022-05-20	10	-7.11054	3765878	-32	-23.3254			7869214	-34	-38.9906			4668646
	2022-05-21	-4	-28.5395	1506605	-19	-12.0636			6636800	-16	-27.4891			3208040
	2022-05-22	2	-16.4515	1034564	-14	-4.94157			4912787	-21	-28.6767			2444138
	2022-05-23	11	-7.60861	3756134	-33	-26.162			7216056	-35	-40.6256			4543536
	2022-05-24	14	-5.71363	3782016	-29	-22.0608			7903801	-32	-36.403			4866658
	2022-05-25	14	-4.83411	3817674	-29	-21.1948			8013021	-31	-35.7055			4920036
	2022-05-26	13	-5.61791	3783407	-28	-20.002			8178348	-32	-37.1989			4805755
	2022-05-27	7	-8.72385	3700472	-29	-20.0405			8206350	-35	-42.7035			4384528
	2022-05-28	4	-9.77743	1902166	-17	-11.3926			6687441	-29	-39.8558			2660910
	2022-05-29	6	-10.5339	1107841	-14	-5.98006			4859116	-19	-28.3186			2456409
	2022-05-30	11	-8.47147	3721055	-34	-31.9584			6649584	-55	-67.976			2450586
	2022-05-31	15	-7.00052	3730396	-32	-29.7871			7120274	-33	-39.854			4602579
	2022-06-01	16	-6.4066	3754592	-30	-26.2323			7500805	-32	-36.6641			4846680
	2022-06-02	13	-7.65772	3701639	-39	-40.2959			6103663	-33	-37.4675			4785205
	2022-06-03	2	-15.0255	3444992	-43	-42.5547			5895683	-32	-38.3939			4714313
	2022-06-04	6	-11.1988	1872200	-27	-21.5249			5922728	-20	-30.3233			3082647
	2022-06-05	9	-12.2299	1086840	-22	-17.4164			4268065	-22	-29.4795			2416627
	2022-06-06	15	-5.01481	3861584	-37	-39.0975			5951889	-35	-41.1434			4503906
	2022-06-07	17	-3.661	3864351	-30	-25.1362			7591931	-32	-36.8407			4833164
	2022-06-08	16	-3.92036	3854330	-30	-22.4549			7884898	-30	-34.805			4988949
	2022-06-09	14	-4.79478	3816403	-28	-20.7756			8099260	-32	-39.4923			4630260
	2022-06-10	11	-5.90045	3814937	-30	-22.0322			8001932	-31	-37.1201			4811785
	2022-06-11	10	-5.63557	1989489	-19	-11.4067			6686376	-16	-29.8859			3102001
	2022-06-12	7	-13.1341	1075643	-15	-5.53602			4882065	-24	-32.8514			2301078
	2022-06-13	12	-6.82705	3787908	-29	-23.3049			7495271	-34	-39.7687			4609110
	2022-06-14	13	-5.42414	3793628	-27	-21.432			7967573	-30	-34.8097			4988583
	2022-06-15	16	-4.49818	3831150	-27	-20.4103			8092792	-29	-34.5891			5005470
	2022-06-16	15	-4.63884	3822654	-26	-20.0899			8169369	-30	-37.1834			4806941
	2022-06-17	12	-5.28143	3840033	-29	-21.9522			8010149	-32	-39.3046			4644622
	2022-06-18	10	-8.58932	1927215	-17	-11.6257			6669848	-17	-30.5937			3070685
	2022-06-19	2	-17.6144	1020165	-15	-5.26292			4896179	-19	-29.4105			2418993
	2022-06-20	-9	-27.9187	2930435	-29	-22.5549			7568565	-45	-53.7678			3537849
	2022-06-21	-38	-70.0465	1201497	-50	-43.3917			5740635	-32	-37.9557			4747845
	2022-06-22	14	-6.63077	3745599	-36	-28.8828			7231298	-32	-38.3383			4718569
	2022-06-23	4	-16.0898	3363630	-46	-31.2399			7029475	-29	-37.4036			4790090
	2022-06-24	7	-8.64026	3703861	-31	-22.5114			7952759	-30	-39.5237			4627854
	2022-06-25	7	-10.6786	1883167	-27	-10.4095			6761643	-15	-28.2152			3175916
	2022-06-26	0	-18.2484	1012314	-15	-3.75719			4973998	-9	-20.951			2708887
	2022-06-27	-44	-73.4806	1078137	-29	-24.5628			7372336	-36	-44.958			4212001
	2022-06-28	15	-6.16232	3764018	-26	-20.3013			8082234	-31	-40.195			4576482
	2022-06-29	15	-6.64256	3745126	-26	-19.9655			8138017	-32	-40.2171			4574791
	2022-06-30	13	-8.63507	3662461	-25	-18.9766			8283180	-33	-41.8242			4451813
	2022-07-01	-6	-25.1382	3035009	-25	-19.3068			8281652	-37	-47.0831			4049386
	2022-07-02	13	-7.45253	1951182	-12	-6.41799			7062891	-28	-39.5427			2674761
	2022-07-03	8	-14.5441	1058183	-12	-2.47345			5040344	-22	-31.1887			2358056
	2022-07-04	10	-11.7538	3587612	-29	-23.3798			7487951	-56	-69.9691			2298070
	2022-07-05	11	-13.8916	3453981	-27	-21.8919			7920931	-37	-47.0878			4049022
	2022-07-06	4	-17.2271	3320515	-27	-20.7764			8055569	-34	-42.5346			4397452
	2022-07-07	10	-12.0884	3524032	-27	-20.3714			8140587	-34	-41.8613			4448977
	2022-07-08	4	-14.4193	3469571	-28	-22.031			8002055	-37	-45.7453			4151756
	2022-07-09	-9	-27.4214	1530178	-15	-10.3797			6763890	-21	-33.3959			2946708
	2022-07-10	-16	-37.3976	775193	-11	-2.81531			5022676	-22	-30.285			2389025
	2022-07-11	1	-21.7199	3182444	-30	-26.7497			7158618	-33	-45.2523			4189482
	2022-07-12	7	-15.4243	3392502	-28	-25.3214			7573145	-32	-41.2119			4498666
	2022-07-13	4	-17.8765	3294467	-28	-24.3268			7694557	-31	-39.9588			4594559
	2022-07-14	-6	-29.315	2833483	-28	-22.1265			7961154	-33	-40.4225			4559079
	2022-07-15	-7	-22.9353	3124320	-31	-23.8759			7812720	-36	-43.6399			4312868
	2022-07-16	3	-26.6855	1545692	-17	-12.4742			6605809	-21	-33.2595			2952743
	2022-07-17	6	-16.6158	1032530	-16	-8.68018			4719569	-23	-30.6441			2376718
	2022-07-18	3	-19.9065	3256168	-38	-39.1122			5950449	-37	-48.653			3929252
	2022-07-19	7	-17.8516	3295137	-43	-43.6948			5709901	-31	-40.6532			4541423
	2022-07-20	7	-16.9423	3331943	-30	-25.8829			7536330	-32	-40.563			4548325
	2022-07-21	6	-17.5457	3305269	-29	-25.3345			7633197	-33	-42.3435			4412075
	2022-07-22	2	-17.9699	3325624	-32	-28.422			7346144	-36	-44.9756			4210659
	2022-07-23	13	-9.5628	1906691	-20	-14.2607			6470983	-23	-34.6399			2891672
	2022-07-24	10	-13.0416	1076788	-18	-6.89208			4811981	-28	-33.7471			2270384
	2022-07-25	9	-15.1147	3450979	-33	-31.6377			6680919	-38	-48.4008			3948548
	2022-07-26	13	-12.4309	3512574	-29	-28.5831			7242381	-31	-40.7297			4535571
	2022-07-27	13	-12.339	3516608	-43	-31.3517			6980259	-31	-39.8639			4601819
	2022-07-28	15	-11.8451	3533784	-31	-26.6075			7503054	-33	-41.4032			4484026
	2022-07-29	12	-11.3207	3595192	-30	-28.0789			7381352	-36	-45.199			4193560
	2022-07-30	16	-7.52975	1949554	-22	-12.0454			6638175	-20	-32.9086			2968267
	2022-07-31	21	-7.18545	1149304	-14	-7.94493			4757568	-23	-31.634			2342797
	2022-08-01	13	-11.7007	3589773	-33	-32.3507			6611244	-37	-47.9993			3979269
	2022-08-02	15	-9.73663	3620645	-31	-30.4144			7056663	-34	-42.2866			4416425
	2022-08-03	15	-8.75077	3660553	-31	-29.856			7132344	-32	-41.3005			4491886
	2022-08-04	16	-8.74264	3658149	-31	-28.92			7266642	-32	-42.8632			4372305
	2022-08-05	14	-8.38075	3714382	-32	-29.8431			7200289	-36	-46.6423			4083116
	2022-08-06	9	-13.366	1826508	-17	-14.0013			6490560	-22	-35.237			2865256
	2022-08-07	21	-8.36119	1134745	-14	-7.415			4784956	-26	-35.4165			2213177
	2022-08-08	17	-6.9783	3781759	-32	-33.0415			6543731	-37	-47.9643			3981952
	2022-08-09	19	-5.11787	3805913	-31	-31.0031			6996963	-34	-43.523			4321818
	2022-08-10	20	-4.25875	3840755	-32	-30.8583			7030423	-34	-41.4251			4482350
	2022-08-11	19	-4.33712	3834749	-32	-31.4112			7011961	-33	-42.3883			4408649
	2022-08-12	14	-5.98589	3811473	-34	-32.8282			6893932	-34	-44.6244			4237533
	2022-08-13	18	-4.1236	2021366	-27	-18.3126			6165169	-19	-32.9211			2967716
	2022-08-14	10	-12.5183	1083268	-18	-12.0134			4547301	-20	-30.8271			2370447
	2022-08-15	-36	-70.3686	1204651	-34	-34.2624			6424410	-36	-47.6937			4002655
	2022-08-16	21	-3.46904	3872051	-31	-31.3644			6960325	-33	-43.3547			4334692
	2022-08-17	22	-2.4227	3914410	-30	-30.4281			7074172	-33	-43.0372			4358993
	2022-08-18	23	-0.038567	4007061	-43	-32.3506			6915931	-32	-42.9993			4361893
	2022-08-19	18	-1.98675	3973604	-45	-51.8832			4938291	-34	-45.655			4158666
	2022-08-20	20	-1.26263	2081684	-31	-21.8837			5895653	-18	-34.1354			2913993
	2022-08-21	21	-5.16854	1174279	-17	-9.55585			4674313	-20	-32.5405			2311731
	2022-08-22	22	-3.11908	3938654	-34	-33.6818			6481151	-37	-50.7714			3767139
	2022-08-23	25	0.273409	4022168	-32	-31.2579			6971126	-33	-44.404			4254397
	2022-08-24	24	0.609607	4036054	-32	-30.681			7048453	-33	-43.693			4308802
	2022-08-25	26	-0.914707	3971940	-35	-32.5641			6894105	-33	-42.4878			4401035
	2022-08-26	18	-2.11776	3968293	-33	-31.035			7077969	-37	-46.6686			4081101
	2022-08-27	20	-3.40653	2036484	-20	-15.3549			6388396	-20	-33.5334			2940626
	2022-08-28	22	-6.05671	1163281	-12	-6.44283			4835199	-22	-31.9049			2333512
	2022-08-29	21	-2.58906	3960202	-44	-51.2902			4760321	-36	-46.4298			4099374
	2022-08-30	24	-0.408855	3994801	-33	-32.5604			6839043	-33	-42.2639			4418166
	2022-08-31	25	0.125785	4016645	-32	-29.4945			7169103	-33	-41.3697			4486595
	2022-09-01	25	-2.24567	3918587	-33	-29.4528			7212181	-32	-41.8093			4452954
	2022-09-02	17	-3.92647	3894965	-34	-29.3308			7252870	-35	-45.4251			4176262
	2022-09-03	25	-2.22895	2061311	-17	-13.025			6564242	-18	-32.5403			2984561
	2022-09-04	52	17.8999	1459931	-17	-9.7856			4662439	-18	-26.93			2503995
	2022-09-05	18	-6.21942	3812611	-32	-26.8555			7148275	-56	-68.9695			2374558
	2022-09-06	25	0.0786049	4014354	-29	-24.1634			7690577	-35	-43.87			4295262
	2022-09-07	25	-1.1021	3967387	-28	-21.2403			8008397	-30	-36.5306			4856898
	2022-09-08	15	-9.64851	3621836	-28	-21.4118			8034229	-27	-32.5447			5161909
	2022-09-09	18	-4.09282	3888221	-30	-23.5663			7844488	-29	-34.9996			4974053
	2022-09-10	22	1.16506	2132867	-18	-12.9752			6567999	-14	-26.0522			3271609
	2022-09-11	8	-21.2395	975275	-14	-5.35326			4891510	-23	-30.047			2397180
	2022-09-12	21	-4.59008	3878851	-27	-21.8341			7639012	-30	-35.9481			4901474
	2022-09-13	23	-2.77957	3899707	-26	-19.5131			8162166	-26	-32.3601			5176040
	2022-09-14	26	-3.26929	3880448	-24	-18.0541			8332377	-26	-30.3136			5332644
	2022-09-15	24	-8.78739	3656355	-28	-19.6965			8209581	-27	-30.4574			5321638
	2022-09-16	-27	-64.1018	1455366	-27	-18.6231			8351814	-28	-34.6042			5004314
	2022-09-17	-15	-42.0821	1221085	-14	-8.40355			6913035	-13	-26.1541			3267103
	2022-09-18	-10	-36.5157	786113	-9	2.01843			5272492	-15	-25.3985			2556478
	2022-09-19	-48	-79.5573	831090	-56	-66.704			3253956	-29	-36.478			4860925
	2022-09-20	9	-14.4947	3429791	-26	-17.7327			8342710	-26	-30.4596			5321472
	2022-09-21	16	-7.76638	3700043	-26	-17.3945			8399443	-25	-29.1405			5422414
	2022-09-22	16	-7.23299	3718665	-24	-15.5005			8638548	-28	-32.4827			5166656
	2022-09-23	10	-8.43153	3712323	-27	-18.3375			8381130	-29	-34.1415			5039716
	2022-09-24	8	-10.7578	1881497	-14	-6.13072			7084572	-12	-26.811			3238039
	2022-09-25	17	-8.51092	1132891	-13	-3.34184			4995464	-20	-29.3606			2420703
	2022-09-26	19	-3.07308	3940524	-27	-19.607			7856655	-37	-47.4696			4019807
	2022-09-27	24	0.200314	4019236	-26	-17.9091			8324828	-32	-41.2686			4494331
	2022-09-28	25	0.597542	4035570	-25	-15.6878			8572989	-27	-31.338			5254254
	2022-09-29	25	-0.494087	3988801	-24	-14.6174			8728828	-27	-31.9003			5211223
	2022-09-30	20	-1.04737	4011688	-26	-16.9727			8521201	-29	-34.9177			4980321
	2022-10-01	25	2.04539	2151427	-20	0.467772			7582578	-27	-36.8971			2791809
	2022-10-02	26	-1.05332	1225237	-8	-0.363281			5149401	-28	-35.3995			2213760
	2022-10-03	20	-2.40268	3967779	-25	-18.0661			8007246	-33	-37.3175			4796681
	2022-10-04	24	-0.381457	3995900	-23	-16.3359			8484364	-33	-37.9042			4751788
	2022-10-05	28	0.347941	4025557	-36	-20.4911			8084573	-37	-44.0169			4284020
	2022-10-06	25	0.409469	4025021	-24	-13.6178			8831020	-25	-29.3848			5403715
	2022-10-07	18	-1.50036	3993323	-25	-14.1965			8806128	-27	-33.7289			5071294
	2022-10-08	19	-2.41877	2057309	-22	-1.64905			7422816	-9	-25.7325			3285755
	2022-10-09	19	-1.88843	1214896	-10	4.32385			5391640	-11	-23.8548			2609377
	2022-10-10	-34	-68.8362	1266951	-26	-17.7696			8036223	-44	-53.0731			3591010
	2022-10-11	22	-0.907733	3974790	-24	-14.914			8628562	-29	-32.426			5170992
	2022-10-12	19	-3.03899	3889687	-24	-14.8801			8655112	-27	-30.3435			5330355
	2022-10-13	21	-1.34069	3954864	-23	-14.4843			8742431	-29	-32.7449			5146594
	2022-10-14	15	-3.95491	3893812	-26	-16.0654			8614313	-28	-34.0415			5047374
	2022-10-15	20	-1.1791	2083445	-14	-2.83838			7333054	-12	-25.9016			3278272
* Transactions consider buses and metro/subways tickets
